# Supplementary material for: Conserved long-range base pairings are associated with pre-mRNA processing of human genes
Source: Nat Commun. 2021 Apr 16;12:2300. doi: 10.1038/s41467-021-22549-7 (PMC8052449; doi:10.1038/s41467-021-22549-7)
Supplement: Supplementary file 4 — Supplementary Data 3 [file 41467_2021_22549_MOESM4_ESM.txt]

ph	eClip	exon	RBP	gene_name	delta.psi.c	id	energy	spread	icSHAPE_delta_reactivity	evo_qvalue	n.ph.in.cluster
chr11_10823380_10828855_-	chr11_10828869_10828871_-	chr11_10823208_10823321_-	DDX59	EIF4G2	-0.14	157669	-16.8	5475		1	24
chr11_10823380_10828855_-	chr11_10828871_10828878_-	chr11_10823208_10823321_-	DDX59	EIF4G2	-0.14	157669	-16.8	5475		1	24
chr11_10823380_10828855_-	chr11_10828878_10828928_-	chr11_10823208_10823321_-	DDX59	EIF4G2	-0.14	157669	-16.8	5475		1	24
chr11_85688812_85689020_-	chr11_85688727_85688776_-	chr11_85689113_85689136_-	RBFOX2	PICALM	-0.38	186466	-15	208		0.237373226112085	18
chr11_85688812_85689020_-	chr11_85688727_85688776_-	chr11_85689113_85689758_-	RBFOX2	PICALM	-0.36	186466	-15	208		0.237373226112085	18
chr11_85688870_85689035_-	chr11_85688727_85688776_-	chr11_85689113_85689136_-	RBFOX2	PICALM	-0.38	186469	-15.1	165		1	16
chr11_85688870_85689035_-	chr11_85688727_85688776_-	chr11_85689113_85689758_-	RBFOX2	PICALM	-0.36	186469	-15.1	165		1	16
chr11_86663508_86665693_-	chr11_86665745_86665810_-	chr11_86656721_86663512_-	EFTUD2	FZD4	-0.5	186762	-19.1	2185		0.64178686442512	54
chr11_86663513_86665730_-	chr11_86665745_86665810_-	chr11_86656721_86663512_-	EFTUD2	FZD4	-0.5	186763	-20.6	2217		0.490197211065946	53
chr12_110937295_110937329_-	chr12_110937229_110937272_-	chr12_110937340_110937351_-	QKI	VPS29	0.29	246827	-21.5	34		0.905910324995264	7
chr12_110937295_110937329_-	chr12_110937229_110937272_-	chr12_110937340_110937351_-	QKI	VPS29	0.29	246827	-21.5	34		0.905910324995264	7
chr14_21731555_21736805_-	chr14_21736896_21736935_-	chr14_21731470_21731495_-	U2AF2	HNRNPC	-0.47	268838	-15.6	5250		1	34
chr14_24584507_24588360_+	chr14_24588373_24588423_+	chr14_24584385_24584502_+	PPIG	DCAF11	-0.16	271732	-15.7	3853		1	20
chr14_24584507_24588360_+	chr14_24588373_24588423_+	chr14_24584395_24584502_+	PPIG	DCAF11	-0.16	271732	-15.7	3853		1	20
chr14_24584507_24588360_+	chr14_24588373_24588423_+	chr14_24584397_24584502_+	PPIG	DCAF11	-0.16	271732	-15.7	3853		1	20
chr14_24584507_24588360_+	chr14_24588373_24588423_+	chr14_24584415_24584502_+	PPIG	DCAF11	-0.16	271732	-15.7	3853		1	20
chr14_24584507_24588360_+	chr14_24588373_24588423_+	chr14_24584416_24584502_+	PPIG	DCAF11	-0.16	271732	-15.7	3853		1	20
chr14_24584507_24588360_+	chr14_24588373_24588423_+	chr14_24584417_24584502_+	PPIG	DCAF11	-0.16	271732	-15.7	3853		1	20
chr14_24584507_24588360_+	chr14_24588373_24588423_+	chr14_24584418_24584502_+	PPIG	DCAF11	-0.16	271732	-15.7	3853		1	20
chr14_24584507_24588360_+	chr14_24588373_24588423_+	chr14_24584434_24584502_+	PPIG	DCAF11	-0.16	271732	-15.7	3853		1	20
chr14_24584507_24588360_+	chr14_24588373_24588423_+	chr14_24584447_24584502_+	PPIG	DCAF11	-0.16	271732	-15.7	3853		1	20
chr14_24584507_24588360_+	chr14_24588373_24588423_+	chr14_24584455_24584502_+	PPIG	DCAF11	-0.16	271732	-15.7	3853		1	20
chr14_24584507_24588360_+	chr14_24588373_24588423_+	chr14_24584484_24584502_+	PPIG	DCAF11	-0.16	271732	-15.7	3853		1	20
chr14_36011086_36017710_-	chr14_36011009_36011057_-	chr14_36017714_36017744_-	QKI	RALGAPA1	-0.75	281949	-16	6624		1	77
chr14_36011086_36017710_-	chr14_36011009_36011057_-	chr14_36017739_36017744_-	QKI	RALGAPA1	-0.8	281949	-16	6624		1	77
chr14_65560624_65568265_-	chr14_65560508_65560543_-	chr14_65568264_65568290_-	U2AF2	MAX	0.41	290470	-16	7641		0.786481341176471	89
chr14_65560624_65568265_-	chr14_65560508_65560543_-	chr14_65568264_65568403_-	U2AF2	MAX	0.42	290470	-16	7641		0.786481341176471	89
chr14_65560760_65568229_-	chr14_65560666_65560720_-	chr14_65568264_65568290_-	U2AF2	MAX	0.41	290481	-15.3	7469		0.352877928118505	87
chr14_65560760_65568229_-	chr14_65560666_65560720_-	chr14_65568264_65568403_-	U2AF2	MAX	0.42	290481	-15.3	7469		0.352877928118505	87
chr14_73783122_73783229_-	chr14_73783320_73783325_-	chr14_73783098_73783130_-	QKI	NUMB	-0.31	295542	-16.8	107		1	11
chr14_73783122_73783229_-	chr14_73783325_73783408_-	chr14_73783098_73783130_-	QKI	NUMB	-0.31	295542	-16.8	107		1	11
chr16_2810063_2818934_+	chr16_2818977_2819000_+	chr16_2809748_2810009_+	EFTUD2	SRRM2	-0.22	336780	-18.9	8871	1.17	0.714153859587903	15
chr16_2810063_2818934_+	chr16_2818977_2819000_+	chr16_2809748_2810011_+	EFTUD2	SRRM2	-0.21	336780	-18.9	8871	1.17	0.714153859587903	15
chr16_15026697_15029025_+	chr16_15029052_15029150_+	chr16_15026428_15026598_+	GRWD1	NPIPA1	-0.2	339840	-21.7	2328		0.712729638936667	72
chr1_46074099_46082017_+	chr1_46082027_46082065_+	chr1_46072993_46074009_+	NOL12	NASP	-0.14	34167	-15.4	7918		0.433351165600739	29
chr1_46074099_46082017_+	chr1_46082023_46082065_+	chr1_46072993_46074009_+	UCHL5	NASP	-0.23	34167	-15.4	7918		0.433351165600739	29
chr16_24551278_24551453_+	chr16_24551223_24551224_+	chr16_24551516_24552113_+	RBM15	RBBP6	-0.31	342596	-23.1	175		0.36201885395638	43
chr16_24551278_24551453_+	chr16_24551224_24551243_+	chr16_24551516_24552113_+	RBM15	RBBP6	-0.31	342596	-23.1	175		0.36201885395638	43
chr16_24551278_24551453_+	chr16_24551243_24551252_+	chr16_24551516_24552113_+	RBM15	RBBP6	-0.31	342596	-23.1	175		0.36201885395638	43
chr16_24551290_24551524_+	chr16_24551223_24551224_+	chr16_24551516_24552113_+	RBM15	RBBP6	-0.31	342597	-18.7	234		1	43
chr16_24551290_24551524_+	chr16_24551224_24551243_+	chr16_24551516_24552113_+	RBM15	RBBP6	-0.31	342597	-18.7	234		1	43
chr16_24551290_24551524_+	chr16_24551243_24551252_+	chr16_24551516_24552113_+	RBM15	RBBP6	-0.31	342597	-18.7	234		1	43
chr16_24551294_24551809_+	chr16_24551223_24551224_+	chr16_24551841_24552113_+	RBM15	RBBP6	-0.31	342598	-20.9	515		0.412100589198036	55
chr16_24551294_24551809_+	chr16_24551224_24551243_+	chr16_24551841_24552113_+	RBM15	RBBP6	-0.31	342598	-20.9	515		0.412100589198036	55
chr16_24551294_24551809_+	chr16_24551243_24551252_+	chr16_24551841_24552113_+	RBM15	RBBP6	-0.31	342598	-20.9	515		0.412100589198036	55
chr16_24551294_24551809_+	chr16_24551223_24551224_+	chr16_24551904_24552113_+	RBM15	RBBP6	-0.31	342598	-20.9	515		0.412100589198036	55
chr16_24551294_24551809_+	chr16_24551224_24551243_+	chr16_24551904_24552113_+	RBM15	RBBP6	-0.31	342598	-20.9	515		0.412100589198036	55
chr16_24551294_24551809_+	chr16_24551243_24551252_+	chr16_24551904_24552113_+	RBM15	RBBP6	-0.31	342598	-20.9	515		0.412100589198036	55
chr16_24551294_24551809_+	chr16_24551223_24551224_+	chr16_24551817_24552113_+	RBM15	RBBP6	-0.31	342598	-20.9	515		0.412100589198036	55
chr16_24551294_24551809_+	chr16_24551224_24551243_+	chr16_24551817_24552113_+	RBM15	RBBP6	-0.31	342598	-20.9	515		0.412100589198036	55
chr16_24551294_24551809_+	chr16_24551243_24551252_+	chr16_24551817_24552113_+	RBM15	RBBP6	-0.31	342598	-20.9	515		0.412100589198036	55
chr16_24551316_24551833_+	chr16_24551223_24551224_+	chr16_24551841_24552113_+	RBM15	RBBP6	-0.31	342600	-18.2	517		1	57
chr16_24551316_24551833_+	chr16_24551224_24551243_+	chr16_24551841_24552113_+	RBM15	RBBP6	-0.31	342600	-18.2	517		1	57
chr16_24551316_24551833_+	chr16_24551243_24551252_+	chr16_24551841_24552113_+	RBM15	RBBP6	-0.31	342600	-18.2	517		1	57
chr16_24551316_24551833_+	chr16_24551223_24551224_+	chr16_24551904_24552113_+	RBM15	RBBP6	-0.31	342600	-18.2	517		1	57
chr16_24551316_24551833_+	chr16_24551224_24551243_+	chr16_24551904_24552113_+	RBM15	RBBP6	-0.31	342600	-18.2	517		1	57
chr16_24551316_24551833_+	chr16_24551243_24551252_+	chr16_24551904_24552113_+	RBM15	RBBP6	-0.31	342600	-18.2	517		1	57
chr16_24551316_24551469_+	chr16_24551223_24551224_+	chr16_24551516_24552113_+	RBM15	RBBP6	-0.31	342601	-32.1	153		0.0653236370540228	43
chr16_24551316_24551469_+	chr16_24551224_24551243_+	chr16_24551516_24552113_+	RBM15	RBBP6	-0.31	342601	-32.1	153		0.0653236370540228	43
chr16_24551316_24551469_+	chr16_24551243_24551252_+	chr16_24551516_24552113_+	RBM15	RBBP6	-0.31	342601	-32.1	153		0.0653236370540228	43
chr16_24551452_24551834_+	chr16_24551364_24551411_+	chr16_24551841_24552113_+	RBM15	RBBP6	-0.31	342617	-22.4	382		1	52
chr16_24551452_24551834_+	chr16_24551364_24551411_+	chr16_24551904_24552113_+	RBM15	RBBP6	-0.31	342617	-22.4	382		1	52
chr16_24551740_24551838_+	chr16_24551598_24551641_+	chr16_24551841_24552113_+	RBM15	RBBP6	-0.31	342628	-18.6	98		1	35
chr16_24551740_24551838_+	chr16_24551688_24551732_+	chr16_24551841_24552113_+	RBM15	RBBP6	-0.31	342628	-18.6	98		1	35
chr16_24551740_24551838_+	chr16_24551688_24551732_+	chr16_24551841_24552113_+	RBM15	RBBP6	-0.31	342628	-18.6	98		1	35
chr16_24551740_24551838_+	chr16_24551598_24551641_+	chr16_24551904_24552113_+	RBM15	RBBP6	-0.31	342628	-18.6	98		1	35
chr16_24551740_24551838_+	chr16_24551688_24551732_+	chr16_24551904_24552113_+	RBM15	RBBP6	-0.31	342628	-18.6	98		1	35
chr16_47495335_47497818_+	chr16_47495229_47495259_+	chr16_47497810_47497880_+	DDX3X	PHKB	0.36	345617	-17.5	2483		0.733039868437153	1
chr16_47495335_47497818_+	chr16_47495229_47495259_+	chr16_47497810_47497904_+	DDX3X	PHKB	0.34	345617	-17.5	2483		0.733039868437153	1
chr17_25634920_25635858_+	chr17_25635915_25635965_+	chr17_25634770_25634896_+	QKI	WSB1	0.41	375386	-18.5	938		1	38
chr17_25635109_25635928_+	chr17_25635965_25636003_+	chr17_25634770_25635018_+	QKI	WSB1	0.41	375391	-16	819		1	38
chr17_27412665_27416986_-	chr17_27417016_27417036_-	chr17_27412622_27412666_-	GRWD1	MYO18A	0.28	378396	-15.4	4321		0.879334308640884	87
chr17_27412665_27416986_-	chr17_27417036_27417066_-	chr17_27412622_27412666_-	GRWD1	MYO18A	0.28	378396	-15.4	4321		0.879334308640884	87
chr17_30688554_30696980_+	chr17_30696997_30697060_+	chr17_30688487_30688534_+	U2AF2	ZNF207	-0.38	381120	-18.1	8426		0.31421208453118	50
chr17_30688597_30696920_+	chr17_30696997_30697060_+	chr17_30688487_30688534_+	U2AF2	ZNF207	-0.38	381124	-15.8	8323		1	49
chr17_30693776_30697327_+	chr17_30697372_30697376_+	chr17_30693684_30693776_+	CSTF2	ZNF207	0.21	381131	-18.1	3551		0.183309834199841	70
chr17_30693776_30697327_+	chr17_30697376_30697408_+	chr17_30693684_30693776_+	CSTF2	ZNF207	0.21	381131	-18.1	3551		0.183309834199841	70
chr17_30693776_30697327_+	chr17_30697408_30697424_+	chr17_30693684_30693776_+	CSTF2	ZNF207	0.21	381131	-18.1	3551		0.183309834199841	70
chr17_30693776_30697327_+	chr17_30697372_30697376_+	chr17_30693696_30693776_+	CSTF2	ZNF207	0.16	381131	-18.1	3551		0.183309834199841	70
chr17_30693776_30697327_+	chr17_30697376_30697408_+	chr17_30693696_30693776_+	CSTF2	ZNF207	0.16	381131	-18.1	3551		0.183309834199841	70
chr17_30693776_30697327_+	chr17_30697408_30697424_+	chr17_30693696_30693776_+	CSTF2	ZNF207	0.16	381131	-18.1	3551		0.183309834199841	70
chr17_46126230_46128121_+	chr17_46128184_46128226_+	chr17_46126135_46126226_+	DDX3X	NFE2L1	-0.3	398273	-16.8	1891		1	125
chr17_46126230_46128121_+	chr17_46128184_46128226_+	chr17_46126146_46126226_+	DDX3X	NFE2L1	-0.3	398273	-16.8	1891		1	125
chr2_20550448_20550543_-	chr2_20550564_20550605_-	chr2_20550358_20550382_-	CSTF2T	PUM2	-0.3	461008	-21.2	95		1	10
chr2_42488459_42488959_+	chr2_42489018_42489072_+	chr2_42488261_42488434_+	QKI	EML4	-0.18	466769	-16.4	500		0.0771027788943954	7
chr2_42488462_42490198_+	chr2_42490221_42490241_+	chr2_42488261_42488434_+	QKI	EML4	-0.18	466770	-15	1736		0.248256850510068	11
chr2_70452615_70455465_-	chr2_70452510_70452586_-	chr2_70455476_70455594_-	TIA1	C2orf42	0.2	483465	-18.3	2850		1	14
chr2_102477277_102480211_+	chr2_102477113_102477179_+	chr2_102480283_102480513_+	PTBP1	MAP4K4	0.26	488731	-15.3	2934		0.824924546443826	1
chr2_153535508_153535571_-	chr2_153535416_153535445_-	chr2_153535570_153535623_-	QKI	PRPF40A	-0.29	507167	-20.5	63		1	5
chr2_153535508_153535571_-	chr2_153535452_153535506_-	chr2_153535570_153535623_-	QKI	PRPF40A	-0.29	507167	-20.5	63		1	5
chr2_153535508_153535571_-	chr2_153535452_153535506_-	chr2_153535570_153535623_-	QKI	PRPF40A	-0.29	507167	-20.5	63		1	5
chr2_192265190_192267323_+	chr2_192265086_192265141_+	chr2_192267358_192267444_+	U2AF2	MYO1B	-0.39	524804	-17.2	2133		0.948503249555787	5
chr20_34322133_34328457_-	chr20_34322030_34322055_-	chr20_34328447_34328519_-	TIA1	RBM39	0.18	551527	-18.8	6324		1	102
chr20_34322133_34328457_-	chr20_34322055_34322085_-	chr20_34328447_34328519_-	TIA1	RBM39	0.18	551527	-18.8	6324		1	102
chr20_34327311_34328422_-	chr20_34327203_34327232_-	chr20_34328447_34328519_-	TIA1	RBM39	0.18	551566	-19.7	1111		1	85
chr20_34327320_34328023_-	chr20_34327203_34327232_-	chr20_34328021_34328519_-	TIA1	RBM39	0.27	551567	-24.8	703		1	84
chr20_34327477_34328332_-	chr20_34328394_34328474_-	chr20_34327025_34327469_-	PRPF8	RBM39	0.19	551576	-17.7	855		1	81
chr20_34327477_34328332_-	chr20_34328394_34328474_-	chr20_34327315_34327469_-	PRPF8	RBM39	0.3	551576	-17.7	855		1	81
chr20_34327507_34328399_-	chr20_34328474_34328483_-	chr20_34327025_34327469_-	PRPF8	RBM39	0.19	551577	-19.7	892		1	78
chr20_34327507_34328399_-	chr20_34328474_34328483_-	chr20_34327315_34327469_-	PRPF8	RBM39	0.3	551577	-19.7	892		1	78
chr20_34327510_34328663_-	chr20_34328700_34328703_-	chr20_34327025_34327469_-	PRPF8	RBM39	0.19	551579	-24.2	1153		0.495215343777385	81
chr20_34327510_34328663_-	chr20_34328703_34328765_-	chr20_34327025_34327469_-	PRPF8	RBM39	0.19	551579	-24.2	1153		0.495215343777385	81
chr20_34327510_34328663_-	chr20_34328700_34328703_-	chr20_34327315_34327469_-	PRPF8	RBM39	0.3	551579	-24.2	1153		0.495215343777385	81
chr20_34327510_34328663_-	chr20_34328703_34328765_-	chr20_34327315_34327469_-	PRPF8	RBM39	0.3	551579	-24.2	1153		0.495215343777385	81
chr20_34327514_34328329_-	chr20_34328394_34328474_-	chr20_34327025_34327469_-	PRPF8	RBM39	0.19	551582	-20.1	815		1	78
chr20_34327514_34328329_-	chr20_34328394_34328474_-	chr20_34327315_34327469_-	PRPF8	RBM39	0.3	551582	-20.1	815		1	78
chr20_34327548_34328415_-	chr20_34328474_34328483_-	chr20_34327025_34327469_-	PRPF8	RBM39	0.19	551583	-15	867		1	75
chr20_34327548_34328415_-	chr20_34328474_34328483_-	chr20_34327315_34327469_-	PRPF8	RBM39	0.3	551583	-15	867		1	75
chr20_34327548_34328415_-	chr20_34327432_34327529_-	chr20_34328447_34328519_-	SF3A3	RBM39	-0.29	551583	-15	867		1	75
chr20_34327566_34328431_-	chr20_34328474_34328483_-	chr20_34327025_34327469_-	PRPF8	RBM39	0.19	551584	-15.1	865		1	72
chr20_34327566_34328431_-	chr20_34328474_34328483_-	chr20_34327315_34327469_-	PRPF8	RBM39	0.3	551584	-15.1	865		1	72
chr20_34327566_34328431_-	chr20_34327432_34327529_-	chr20_34328447_34328519_-	SF3A3	RBM39	-0.29	551584	-15.1	865		1	72
chr20_34327566_34328431_-	chr20_34327540_34327553_-	chr20_34328447_34328519_-	TIA1	RBM39	0.18	551584	-15.1	865		1	72
chr20_34327712_34328376_-	chr20_34327614_34327620_-	chr20_34328447_34328519_-	TIA1	RBM39	0.18	551586	-17.9	664		1	65
chr20_34327712_34328376_-	chr20_34327644_34327660_-	chr20_34328447_34328519_-	TIA1	RBM39	0.18	551586	-17.9	664		1	65
chr20_34327721_34328422_-	chr20_34327644_34327660_-	chr20_34328447_34328519_-	TIA1	RBM39	0.18	551588	-17.1	701		1	65
chr20_34328528_34330112_-	chr20_34330140_34330175_-	chr20_34328021_34328519_-	NCBP2	RBM39	-0.26	551597	-15.2	1584		1	50
chr20_34328528_34330112_-	chr20_34330140_34330175_-	chr20_34328447_34328519_-	NCBP2	RBM39	-0.25	551597	-15.2	1584		1	50
chr20_62562437_62562470_+	chr20_62562406_62562425_+	chr20_62562462_62562535_+	EFTUD2	DNAJC5	-0.21	559193	-20.1	33		1	1
chr20_62562437_62562470_+	chr20_62562406_62562425_+	chr20_62562462_62562535_+	EFTUD2	DNAJC5	-0.21	559193	-20.1	33		1	1
chr3_9471764_9473444_+	chr3_9473498_9473553_+	chr3_9471609_9471735_+	HNRNPK	SETD5	0.59	573431	-18.4	1680		1	185
chr3_9471764_9473444_+	chr3_9473498_9473553_+	chr3_9471634_9471735_+	HNRNPK	SETD5	0.59	573431	-18.4	1680		1	185
chr3_9471764_9473444_+	chr3_9473498_9473553_+	chr3_9471657_9471735_+	HNRNPK	SETD5	0.59	573431	-18.4	1680		1	185
chr3_9471826_9475538_+	chr3_9475610_9475658_+	chr3_9471511_9471735_+	PRPF8	SETD5	-0.39	573441	-17.5	3712		1	245
chr3_48730854_48731346_-	chr3_48730711_48730763_-	chr3_48731386_48731673_-	U2AF2	IP6K2	0.35	583335	-17.4	492		0.431117576244544	19
chr3_48730854_48731346_-	chr3_48730711_48730763_-	chr3_48731417_48731673_-	U2AF2	IP6K2	0.35	583335	-17.4	492		0.431117576244544	19
chr3_152165068_152173328_+	chr3_152164953_152165013_+	chr3_152173331_152173366_+	RBFOX2	MBNL1	0.42	623729	-15.2	8260		1	108
chr3_156869856_156874785_-	chr3_156869729_156869758_-	chr3_156874800_156874872_-	EFTUD2	CCNL1	0.25	624788	-17.5	4929		1	44
chr3_156869856_156874785_-	chr3_156869758_156869776_-	chr3_156874800_156874872_-	EFTUD2	CCNL1	0.25	624788	-17.5	4929		1	44
chr3_156869856_156874785_-	chr3_156869776_156869841_-	chr3_156874800_156874872_-	EFTUD2	CCNL1	0.25	624788	-17.5	4929		1	44
chr3_156869856_156874785_-	chr3_156869841_156869842_-	chr3_156874800_156874872_-	EFTUD2	CCNL1	0.25	624788	-17.5	4929		1	44
chr3_156869888_156874743_-	chr3_156869776_156869841_-	chr3_156874800_156874872_-	EFTUD2	CCNL1	0.25	624791	-16.5	4855		1	41
chr3_156869888_156874743_-	chr3_156869841_156869842_-	chr3_156874800_156874872_-	EFTUD2	CCNL1	0.25	624791	-16.5	4855		1	41
chr3_156869888_156874743_-	chr3_156869860_156869877_-	chr3_156874800_156874872_-	EFTUD2	CCNL1	0.25	624791	-16.5	4855		1	41
chr4_54257508_54257531_+	chr4_54257442_54257493_+	chr4_54257597_54257665_+	U2AF2	FIP1L1	0.55	645789	-17.3	23		0.320995352123712	4
chr4_54257508_54257531_+	chr4_54257442_54257493_+	chr4_54257597_54257665_+	U2AF2	FIP1L1	0.55	645789	-17.3	23		0.320995352123712	4
chr1_1326889_1328101_-	chr1_1326822_1326826_-	chr1_1328170_1328183_-	SRSF1	CCNL2	-0.45	65	-22.3	1212		0.373608225555552	21
chr4_83292831_83294877_-	chr4_83294908_83294958_-	chr4_83292681_83292737_-	DDX3X	HNRNPD	0.15	651286	-16.2	2046		1	40
chr4_83292831_83294877_-	chr4_83294958_83294980_-	chr4_83292681_83292737_-	DDX3X	HNRNPD	0.15	651286	-16.2	2046		1	40
chr4_83292831_83294877_-	chr4_83294898_83294967_-	chr4_83292681_83292737_-	EIF3D	HNRNPD	0.18	651286	-16.2	2046		1	40
chr4_83346544_83346682_-	chr4_83346429_83346478_-	chr4_83346716_83346820_-	U2AF2	HNRNPDL	0.47	651339	-15.7	138		1	26
chr4_83346544_83346682_-	chr4_83346506_83346531_-	chr4_83346716_83346820_-	U2AF2	HNRNPDL	0.47	651339	-15.7	138		1	26
chr4_83346582_83346659_-	chr4_83346506_83346531_-	chr4_83346716_83346820_-	U2AF2	HNRNPDL	0.47	651340	-15	77		0.384114897175649	25
chr4_83346582_83346659_-	chr4_83346531_83346554_-	chr4_83346716_83346820_-	U2AF2	HNRNPDL	0.47	651340	-15	77		0.384114897175649	25
chr4_83346825_83346891_-	chr4_83346922_83346949_-	chr4_83346716_83346820_-	U2AF2	HNRNPDL	0.47	651347	-21.2	66		1	19
chr4_83346825_83346891_-	chr4_83346922_83346949_-	chr4_83346716_83346820_-	U2AF2	HNRNPDL	0.47	651347	-21.2	66		1	19
chr4_83346825_83346891_-	chr4_83346949_83346962_-	chr4_83346716_83346820_-	U2AF2	HNRNPDL	0.47	651347	-21.2	66		1	19
chr4_83346825_83346891_-	chr4_83346962_83346980_-	chr4_83346716_83346820_-	U2AF2	HNRNPDL	0.47	651347	-21.2	66		1	19
chr4_83346825_83346891_-	chr4_83346980_83347012_-	chr4_83346716_83346820_-	U2AF2	HNRNPDL	0.47	651347	-21.2	66		1	19
chr4_83748522_83752096_-	chr4_83748489_83748508_-	chr4_83752090_83752128_-	PRPF8	SEC31A	0.21	651465	-17.9	3574		0.895553186826831	1
chr4_103747772_103748684_-	chr4_103747729_103747762_-	chr4_103748749_103749105_-	DDX3X	UBE2D3	0.4	654159	-15.2	912		1	116
chr4_103747772_103748684_-	chr4_103747762_103747771_-	chr4_103748749_103749105_-	DDX3X	UBE2D3	0.4	654159	-15.2	912		1	116
chr4_103747772_103748709_-	chr4_103747729_103747762_-	chr4_103748749_103749105_-	DDX3X	UBE2D3	0.4	654160	-18.8	937		1	118
chr4_103747772_103748709_-	chr4_103747762_103747771_-	chr4_103748749_103749105_-	DDX3X	UBE2D3	0.4	654160	-18.8	937		1	118
chr4_103747802_103748728_-	chr4_103747729_103747762_-	chr4_103748749_103749105_-	DDX3X	UBE2D3	0.4	654165	-20.2	926		1	117
chr4_103747802_103748728_-	chr4_103747762_103747771_-	chr4_103748749_103749105_-	DDX3X	UBE2D3	0.4	654165	-20.2	926		1	117
chr4_103747802_103748728_-	chr4_103747771_103747794_-	chr4_103748749_103749105_-	DDX3X	UBE2D3	0.4	654165	-20.2	926		1	117
chr4_103748614_103749007_-	chr4_103748582_103748601_-	chr4_103749101_103749167_-	DDX3X	UBE2D3	0.39	654228	-16.2	393		1	85
chr4_103748614_103749007_-	chr4_103748601_103748605_-	chr4_103749101_103749167_-	DDX3X	UBE2D3	0.39	654228	-16.2	393		1	85
chr4_103748614_103749007_-	chr4_103748582_103748601_-	chr4_103749101_103749186_-	DDX3X	UBE2D3	0.39	654228	-16.2	393		1	85
chr4_103748614_103749007_-	chr4_103748601_103748605_-	chr4_103749101_103749186_-	DDX3X	UBE2D3	0.39	654228	-16.2	393		1	85
chr4_103748614_103749007_-	chr4_103748582_103748601_-	chr4_103749101_103749188_-	DDX3X	UBE2D3	0.39	654228	-16.2	393		1	85
chr4_103748614_103749007_-	chr4_103748601_103748605_-	chr4_103749101_103749188_-	DDX3X	UBE2D3	0.39	654228	-16.2	393		1	85
chr4_103748614_103749007_-	chr4_103748582_103748601_-	chr4_103749101_103749221_-	DDX3X	UBE2D3	0.39	654228	-16.2	393		1	85
chr4_103748614_103749007_-	chr4_103748601_103748605_-	chr4_103749101_103749221_-	DDX3X	UBE2D3	0.39	654228	-16.2	393		1	85
chr4_103748614_103749007_-	chr4_103748582_103748601_-	chr4_103749101_103749316_-	DDX3X	UBE2D3	0.39	654228	-16.2	393		1	85
chr4_103748614_103749007_-	chr4_103748601_103748605_-	chr4_103749101_103749316_-	DDX3X	UBE2D3	0.39	654228	-16.2	393		1	85
chr4_103748617_103749022_-	chr4_103748582_103748601_-	chr4_103749101_103749167_-	DDX3X	UBE2D3	0.39	654229	-24.7	405		1	85
chr4_103748617_103749022_-	chr4_103748601_103748605_-	chr4_103749101_103749167_-	DDX3X	UBE2D3	0.39	654229	-24.7	405		1	85
chr4_103748617_103749022_-	chr4_103748582_103748601_-	chr4_103749101_103749186_-	DDX3X	UBE2D3	0.39	654229	-24.7	405		1	85
chr4_103748617_103749022_-	chr4_103748601_103748605_-	chr4_103749101_103749186_-	DDX3X	UBE2D3	0.39	654229	-24.7	405		1	85
chr4_103748617_103749022_-	chr4_103748582_103748601_-	chr4_103749101_103749188_-	DDX3X	UBE2D3	0.39	654229	-24.7	405		1	85
chr4_103748617_103749022_-	chr4_103748601_103748605_-	chr4_103749101_103749188_-	DDX3X	UBE2D3	0.39	654229	-24.7	405		1	85
chr4_103748617_103749022_-	chr4_103748582_103748601_-	chr4_103749101_103749221_-	DDX3X	UBE2D3	0.39	654229	-24.7	405		1	85
chr4_103748617_103749022_-	chr4_103748601_103748605_-	chr4_103749101_103749221_-	DDX3X	UBE2D3	0.39	654229	-24.7	405		1	85
chr4_103748617_103749022_-	chr4_103748582_103748601_-	chr4_103749101_103749316_-	DDX3X	UBE2D3	0.39	654229	-24.7	405		1	85
chr4_103748617_103749022_-	chr4_103748601_103748605_-	chr4_103749101_103749316_-	DDX3X	UBE2D3	0.39	654229	-24.7	405		1	85
chr4_103748629_103749055_-	chr4_103748582_103748601_-	chr4_103749101_103749167_-	DDX3X	UBE2D3	0.39	654233	-25.7	426		1	81
chr4_103748629_103749055_-	chr4_103748601_103748605_-	chr4_103749101_103749167_-	DDX3X	UBE2D3	0.39	654233	-25.7	426		1	81
chr4_103748629_103749055_-	chr4_103748582_103748601_-	chr4_103749101_103749186_-	DDX3X	UBE2D3	0.39	654233	-25.7	426		1	81
chr4_103748629_103749055_-	chr4_103748601_103748605_-	chr4_103749101_103749186_-	DDX3X	UBE2D3	0.39	654233	-25.7	426		1	81
chr4_103748629_103749055_-	chr4_103748582_103748601_-	chr4_103749101_103749188_-	DDX3X	UBE2D3	0.39	654233	-25.7	426		1	81
chr4_103748629_103749055_-	chr4_103748601_103748605_-	chr4_103749101_103749188_-	DDX3X	UBE2D3	0.39	654233	-25.7	426		1	81
chr4_103748629_103749055_-	chr4_103748582_103748601_-	chr4_103749101_103749221_-	DDX3X	UBE2D3	0.39	654233	-25.7	426		1	81
chr4_103748629_103749055_-	chr4_103748601_103748605_-	chr4_103749101_103749221_-	DDX3X	UBE2D3	0.39	654233	-25.7	426		1	81
chr4_103748629_103749055_-	chr4_103748582_103748601_-	chr4_103749101_103749316_-	DDX3X	UBE2D3	0.39	654233	-25.7	426		1	81
chr4_103748629_103749055_-	chr4_103748601_103748605_-	chr4_103749101_103749316_-	DDX3X	UBE2D3	0.39	654233	-25.7	426		1	81
chr4_103748630_103748725_-	chr4_103748582_103748601_-	chr4_103748749_103749105_-	DDX3X	UBE2D3	0.4	654234	-31.5	95		1	67
chr4_103748630_103748725_-	chr4_103748601_103748605_-	chr4_103748749_103749105_-	DDX3X	UBE2D3	0.4	654234	-31.5	95		1	67
chr4_103748635_103748685_-	chr4_103748582_103748601_-	chr4_103748749_103749105_-	DDX3X	UBE2D3	0.4	654236	-16.4	50		1	64
chr4_103748635_103748685_-	chr4_103748601_103748605_-	chr4_103748749_103749105_-	DDX3X	UBE2D3	0.4	654236	-16.4	50		1	64
chr4_103748644_103749020_-	chr4_103748582_103748601_-	chr4_103749101_103749167_-	DDX3X	UBE2D3	0.39	654239	-24.6	376		1	77
chr4_103748644_103749020_-	chr4_103748601_103748605_-	chr4_103749101_103749167_-	DDX3X	UBE2D3	0.39	654239	-24.6	376		1	77
chr4_103748644_103749020_-	chr4_103748582_103748601_-	chr4_103749101_103749186_-	DDX3X	UBE2D3	0.39	654239	-24.6	376		1	77
chr4_103748644_103749020_-	chr4_103748601_103748605_-	chr4_103749101_103749186_-	DDX3X	UBE2D3	0.39	654239	-24.6	376		1	77
chr4_103748644_103749020_-	chr4_103748582_103748601_-	chr4_103749101_103749188_-	DDX3X	UBE2D3	0.39	654239	-24.6	376		1	77
chr4_103748644_103749020_-	chr4_103748601_103748605_-	chr4_103749101_103749188_-	DDX3X	UBE2D3	0.39	654239	-24.6	376		1	77
chr4_103748644_103749020_-	chr4_103748582_103748601_-	chr4_103749101_103749221_-	DDX3X	UBE2D3	0.39	654239	-24.6	376		1	77
chr4_103748644_103749020_-	chr4_103748601_103748605_-	chr4_103749101_103749221_-	DDX3X	UBE2D3	0.39	654239	-24.6	376		1	77
chr4_103748644_103749020_-	chr4_103748582_103748601_-	chr4_103749101_103749316_-	DDX3X	UBE2D3	0.39	654239	-24.6	376		1	77
chr4_103748644_103749020_-	chr4_103748601_103748605_-	chr4_103749101_103749316_-	DDX3X	UBE2D3	0.39	654239	-24.6	376		1	77
chr4_103748668_103749055_-	chr4_103748582_103748601_-	chr4_103749101_103749167_-	DDX3X	UBE2D3	0.39	654241	-18.1	387		1	74
chr4_103748668_103749055_-	chr4_103748601_103748605_-	chr4_103749101_103749167_-	DDX3X	UBE2D3	0.39	654241	-18.1	387		1	74
chr4_103748668_103749055_-	chr4_103748582_103748601_-	chr4_103749101_103749186_-	DDX3X	UBE2D3	0.39	654241	-18.1	387		1	74
chr4_103748668_103749055_-	chr4_103748601_103748605_-	chr4_103749101_103749186_-	DDX3X	UBE2D3	0.39	654241	-18.1	387		1	74
chr4_103748668_103749055_-	chr4_103748582_103748601_-	chr4_103749101_103749188_-	DDX3X	UBE2D3	0.39	654241	-18.1	387		1	74
chr4_103748668_103749055_-	chr4_103748601_103748605_-	chr4_103749101_103749188_-	DDX3X	UBE2D3	0.39	654241	-18.1	387		1	74
chr4_103748668_103749055_-	chr4_103748582_103748601_-	chr4_103749101_103749221_-	DDX3X	UBE2D3	0.39	654241	-18.1	387		1	74
chr4_103748668_103749055_-	chr4_103748601_103748605_-	chr4_103749101_103749221_-	DDX3X	UBE2D3	0.39	654241	-18.1	387		1	74
chr4_103748668_103749055_-	chr4_103748582_103748601_-	chr4_103749101_103749316_-	DDX3X	UBE2D3	0.39	654241	-18.1	387		1	74
chr4_103748668_103749055_-	chr4_103748601_103748605_-	chr4_103749101_103749316_-	DDX3X	UBE2D3	0.39	654241	-18.1	387		1	74
chr4_103748727_103749045_-	chr4_103748605_103748676_-	chr4_103749101_103749167_-	DDX3X	UBE2D3	0.39	654244	-31.1	318		0.486820127768542	68
chr4_103748727_103749045_-	chr4_103748605_103748676_-	chr4_103749101_103749186_-	DDX3X	UBE2D3	0.39	654244	-31.1	318		0.486820127768542	68
chr4_103748727_103749045_-	chr4_103748605_103748676_-	chr4_103749101_103749188_-	DDX3X	UBE2D3	0.39	654244	-31.1	318		0.486820127768542	68
chr4_103748727_103749045_-	chr4_103748605_103748676_-	chr4_103749101_103749221_-	DDX3X	UBE2D3	0.39	654244	-31.1	318		0.486820127768542	68
chr4_103748727_103749045_-	chr4_103748605_103748676_-	chr4_103749101_103749316_-	DDX3X	UBE2D3	0.39	654244	-31.1	318		0.486820127768542	68
chr4_103748730_103749018_-	chr4_103748605_103748676_-	chr4_103749101_103749167_-	DDX3X	UBE2D3	0.39	654246	-32.4	288		1	65
chr4_103748730_103749018_-	chr4_103748605_103748676_-	chr4_103749101_103749186_-	DDX3X	UBE2D3	0.39	654246	-32.4	288		1	65
chr4_103748730_103749018_-	chr4_103748605_103748676_-	chr4_103749101_103749188_-	DDX3X	UBE2D3	0.39	654246	-32.4	288		1	65
chr4_103748730_103749018_-	chr4_103748605_103748676_-	chr4_103749101_103749221_-	DDX3X	UBE2D3	0.39	654246	-32.4	288		1	65
chr4_103748730_103749018_-	chr4_103748605_103748676_-	chr4_103749101_103749316_-	DDX3X	UBE2D3	0.39	654246	-32.4	288		1	65
chr4_103748746_103749044_-	chr4_103748605_103748676_-	chr4_103749101_103749167_-	DDX3X	UBE2D3	0.39	654248	-17.6	298		0.589959110481541	60
chr4_103748746_103749044_-	chr4_103748605_103748676_-	chr4_103749101_103749186_-	DDX3X	UBE2D3	0.39	654248	-17.6	298		0.589959110481541	60
chr4_103748746_103749044_-	chr4_103748605_103748676_-	chr4_103749101_103749188_-	DDX3X	UBE2D3	0.39	654248	-17.6	298		0.589959110481541	60
chr4_103748746_103749044_-	chr4_103748605_103748676_-	chr4_103749101_103749221_-	DDX3X	UBE2D3	0.39	654248	-17.6	298		0.589959110481541	60
chr4_103748746_103749044_-	chr4_103748605_103748676_-	chr4_103749101_103749316_-	DDX3X	UBE2D3	0.39	654248	-17.6	298		0.589959110481541	60
chr4_103748767_103749011_-	chr4_103748605_103748676_-	chr4_103749101_103749167_-	DDX3X	UBE2D3	0.39	654250	-19.3	244		1	52
chr4_103748767_103749011_-	chr4_103748605_103748676_-	chr4_103749101_103749186_-	DDX3X	UBE2D3	0.39	654250	-19.3	244		1	52
chr4_103748767_103749011_-	chr4_103748605_103748676_-	chr4_103749101_103749188_-	DDX3X	UBE2D3	0.39	654250	-19.3	244		1	52
chr4_103748767_103749011_-	chr4_103748605_103748676_-	chr4_103749101_103749221_-	DDX3X	UBE2D3	0.39	654250	-19.3	244		1	52
chr4_103748767_103749011_-	chr4_103748605_103748676_-	chr4_103749101_103749316_-	DDX3X	UBE2D3	0.39	654250	-19.3	244		1	52
chr4_103748775_103749051_-	chr4_103748605_103748676_-	chr4_103749101_103749167_-	DDX3X	UBE2D3	0.39	654251	-16.2	276		0.348679701167156	54
chr4_103748775_103749051_-	chr4_103748605_103748676_-	chr4_103749101_103749186_-	DDX3X	UBE2D3	0.39	654251	-16.2	276		0.348679701167156	54
chr4_103748775_103749051_-	chr4_103748605_103748676_-	chr4_103749101_103749188_-	DDX3X	UBE2D3	0.39	654251	-16.2	276		0.348679701167156	54
chr4_103748775_103749051_-	chr4_103748605_103748676_-	chr4_103749101_103749221_-	DDX3X	UBE2D3	0.39	654251	-16.2	276		0.348679701167156	54
chr4_103748775_103749051_-	chr4_103748605_103748676_-	chr4_103749101_103749316_-	DDX3X	UBE2D3	0.39	654251	-16.2	276		0.348679701167156	54
chr5_65449494_65454575_+	chr5_65449383_65449440_+	chr5_65454637_65454760_+	U2AF2	SREK1	0.41	675700	-16.7	5081		1	30
chr5_65449494_65454575_+	chr5_65449440_65449442_+	chr5_65454637_65454760_+	U2AF2	SREK1	0.41	675700	-16.7	5081		1	30
chr1_148335820_148342442_-	chr1_148342468_148342485_-	chr1_148335535_148335740_-	BUD13	NBPF20	-0.64	68209	-17.2	6622		1	44
chr5_179042644_179045069_-	chr5_179045110_179045157_-	chr5_179042547_179042596_-	PRPF8	HNRNPH1	-0.19	721476	-15.2	2425	0.338	1	101
chr5_179042644_179045069_-	chr5_179045157_179045167_-	chr5_179042547_179042596_-	PRPF8	HNRNPH1	-0.19	721476	-15.2	2425	0.338	1	101
chr5_179042644_179045069_-	chr5_179045110_179045157_-	chr5_179042561_179042596_-	PRPF8	HNRNPH1	-0.29	721476	-15.2	2425	0.338	1	101
chr5_179042644_179045069_-	chr5_179045157_179045167_-	chr5_179042561_179042596_-	PRPF8	HNRNPH1	-0.29	721476	-15.2	2425	0.338	1	101
chr5_179043962_179050438_-	chr5_179050505_179050553_-	chr5_179043875_179043959_-	SF3B4	HNRNPH1	-0.18	721491	-18.6	6476		1	163
chr5_179043962_179050438_-	chr5_179050505_179050553_-	chr5_179043900_179043959_-	SF3B4	HNRNPH1	-0.18	721491	-18.6	6476		1	163
chr5_179043962_179050438_-	chr5_179050508_179050552_-	chr5_179043875_179043959_-	U2AF1	HNRNPH1	-0.25	721491	-18.6	6476		1	163
chr5_179043962_179050438_-	chr5_179050508_179050552_-	chr5_179043900_179043959_-	U2AF1	HNRNPH1	-0.25	721491	-18.6	6476		1	163
chr5_179043968_179044993_-	chr5_179045074_179045136_-	chr5_179043875_179043959_-	SF3B4	HNRNPH1	-0.18	721492	-16.2	1025		1	92
chr5_179043968_179044993_-	chr5_179045074_179045136_-	chr5_179043900_179043959_-	SF3B4	HNRNPH1	-0.18	721492	-16.2	1025		1	92
chr5_179044000_179046278_-	chr5_179043956_179043997_-	chr5_179046270_179046361_-	SF3A3	HNRNPH1	-0.24	721494	-16.2	2278	-0.807	1	140
chr5_179044000_179046278_-	chr5_179043956_179043997_-	chr5_179046270_179046709_-	SF3A3	HNRNPH1	-0.25	721494	-16.2	2278	-0.807	1	140
chr5_179044000_179046278_-	chr5_179043956_179043997_-	chr5_179046274_179046408_-	SF3A3	HNRNPH1	-0.27	721494	-16.2	2278	-0.807	1	140
chr5_179044000_179046278_-	chr5_179043956_179043997_-	chr5_179046302_179046408_-	SF3A3	HNRNPH1	-0.27	721494	-16.2	2278	-0.807	1	140
chr5_179044000_179046278_-	chr5_179043956_179043997_-	chr5_179046316_179046408_-	SF3A3	HNRNPH1	-0.27	721494	-16.2	2278	-0.807	1	140
chr6_31612249_31616759_-	chr6_31616826_31616861_-	chr6_31612084_31612191_-	EFTUD2	BAG6	-0.16	728146	-21.1	4510		0.561980525286697	29
chr6_31616968_31620202_-	chr6_31616923_31616936_-	chr6_31620201_31620222_-	RBM22	BAG6	-0.47	728159	-17.1	3234		1	34
chr6_31856854_31865275_-	chr6_31865368_31865412_-	chr6_31856746_31856847_-	PRPF8	EHMT2	-0.48	728256	-23.4	8421		1	24
chr6_43749824_43749940_+	chr6_43749999_43750047_+	chr6_43749693_43749789_+	HNRNPM	VEGFA	0.23	735651	-18.4	116		0.401639284949351	86
chr6_43749824_43749940_+	chr6_43749999_43750047_+	chr6_43749693_43749824_+	HNRNPM	VEGFA	0.2	735651	-18.4	116		0.401639284949351	86
chr6_43749824_43749940_+	chr6_43749999_43750047_+	chr6_43749748_43749824_+	HNRNPM	VEGFA	0.22	735651	-18.4	116		0.401639284949351	86
chr6_64282615_64291254_+	chr6_64291271_64291314_+	chr6_64281917_64282624_+	DDX6	PTP4A1	0.29	740089	-16	8639		1	97
chr6_64282615_64291254_+	chr6_64291271_64291314_+	chr6_64282475_64282624_+	DDX6	PTP4A1	0.29	740089	-16	8639		1	97
chr6_64282615_64291254_+	chr6_64291271_64291314_+	chr6_64282586_64282624_+	DDX6	PTP4A1	0.29	740089	-16	8639		1	97
chr6_64282620_64290824_+	chr6_64290868_64290892_+	chr6_64281917_64282624_+	DDX6	PTP4A1	0.29	740090	-15.3	8204		1	86
chr6_64282620_64290824_+	chr6_64290868_64290892_+	chr6_64282475_64282624_+	DDX6	PTP4A1	0.29	740090	-15.3	8204		1	86
chr6_64282620_64290824_+	chr6_64290868_64290892_+	chr6_64282586_64282624_+	DDX6	PTP4A1	0.29	740090	-15.3	8204		1	86
chr6_64282620_64290824_+	chr6_64290864_64290873_+	chr6_64281917_64282624_+	TIA1	PTP4A1	0.15	740090	-15.3	8204		1	86
chr6_64282620_64290824_+	chr6_64290873_64290904_+	chr6_64281917_64282624_+	TIA1	PTP4A1	0.15	740090	-15.3	8204		1	86
chr6_64282620_64290824_+	chr6_64290864_64290873_+	chr6_64282475_64282624_+	TIA1	PTP4A1	0.15	740090	-15.3	8204		1	86
chr6_64282620_64290824_+	chr6_64290873_64290904_+	chr6_64282475_64282624_+	TIA1	PTP4A1	0.15	740090	-15.3	8204		1	86
chr6_64282620_64290824_+	chr6_64290864_64290873_+	chr6_64282586_64282624_+	TIA1	PTP4A1	0.15	740090	-15.3	8204		1	86
chr6_64282620_64290824_+	chr6_64290873_64290904_+	chr6_64282586_64282624_+	TIA1	PTP4A1	0.15	740090	-15.3	8204		1	86
chr6_91246338_91254252_-	chr6_91246194_91246259_-	chr6_91254271_91254351_-	U2AF2	MAP3K7	0.47	745098	-17.6	7914		0.753316127344017	23
chr6_131191385_131201212_-	chr6_131191214_131191288_-	chr6_131201284_131201346_-	U2AF2	EPB41L2	0.65	753181	-20.6	9827		1	21
chr6_131191385_131201212_-	chr6_131191328_131191352_-	chr6_131201284_131201346_-	U2AF2	EPB41L2	0.65	753181	-20.6	9827		1	21
chr6_131191544_131201231_-	chr6_131191352_131191446_-	chr6_131201284_131201346_-	U2AF2	EPB41L2	0.65	753182	-18	9687		0.420879684996216	24
chr6_131191544_131201231_-	chr6_131191468_131191537_-	chr6_131201284_131201346_-	U2AF2	EPB41L2	0.65	753182	-18	9687		0.420879684996216	24
chr6_131191544_131201231_-	chr6_131201301_131201348_-	chr6_131191468_131191521_-	U2AF2	EPB41L2	0.69	753182	-18	9687		0.420879684996216	24
chr6_131197803_131201225_-	chr6_131197716_131197783_-	chr6_131201284_131201346_-	U2AF2	EPB41L2	0.65	753187	-17	3422		0.839676163044804	24
chr6_131200662_131201234_-	chr6_131200522_131200581_-	chr6_131201284_131201346_-	QKI	EPB41L2	-0.24	753200	-15.9	572		0.37251567935647	18
chr1_155238608_155243165_-	chr1_155243224_155243275_-	chr1_155238499_155238583_-	NCBP2	CLK2	-0.44	75431	-20.1	4557		1	55
chr1_155238608_155243165_-	chr1_155243224_155243275_-	chr1_155238499_155238586_-	NCBP2	CLK2	-0.42	75431	-20.1	4557		1	55
chr1_155238626_155243181_-	chr1_155243224_155243275_-	chr1_155238499_155238583_-	NCBP2	CLK2	-0.44	75436	-49	4555		1	55
chr1_155238626_155243181_-	chr1_155243224_155243275_-	chr1_155238499_155238586_-	NCBP2	CLK2	-0.42	75436	-49	4555		1	55
chr1_155238636_155243220_-	chr1_155243224_155243275_-	chr1_155238499_155238583_-	NCBP2	CLK2	-0.44	75439	-28.7	4584		0.224296430470647	57
chr1_155238636_155243220_-	chr1_155243224_155243275_-	chr1_155238499_155238586_-	NCBP2	CLK2	-0.42	75439	-28.7	4584		0.224296430470647	57
chr6_136588382_136589489_-	chr6_136589513_136589518_-	chr6_136588167_136588313_-	SF3A3	BCLAF1	-0.22	754724	-15.3	1107		0.258977515896762	22
chr6_136588382_136589489_-	chr6_136589518_136589536_-	chr6_136588167_136588313_-	SF3A3	BCLAF1	-0.22	754724	-15.3	1107		0.258977515896762	22
chr6_168314117_168314364_+	chr6_168314375_168314424_+	chr6_168314083_168314103_+	U2AF1	MLLT4	0.56	759147	-15	247		1	9
chr7_26231327_26236024_-	chr7_26236095_26236137_-	chr7_26230613_26231298_-	SF3A3	HNRNPA2B1	-0.46	765886	-16	4697	-0.54	0.682626490203211	117
chr7_100273840_100276535_+	chr7_100276560_100276641_+	chr7_100273744_100273799_+	LARP4	GNB2	-0.53	787628	-26.7	2695		1	73
chr9_140349632_140349687_-	chr9_140349536_140349609_-	chr9_140349691_140349759_-	NKRF	NSMF	0.13	885658	-25.1	55		0.871971238189163	22
chr9_140349632_140349687_-	chr9_140349536_140349609_-	chr9_140349691_140349759_-	NKRF	NSMF	0.13	885658	-25.1	55		0.871971238189163	22
chr9_140349652_140349694_-	chr9_140349536_140349609_-	chr9_140349691_140349759_-	NKRF	NSMF	0.13	885660	-20.5	42		0.488860152145426	20
chr9_140349652_140349694_-	chr9_140349536_140349609_-	chr9_140349691_140349759_-	NKRF	NSMF	0.13	885660	-20.5	42		0.488860152145426	20
chr1_225690883_225692610_-	chr1_225690791_225690840_-	chr1_225692693_225692755_-	RBFOX2	ENAH	-0.43	98636	-19.8	1727		0.4090097767138	7
