# Supplementary material for: Conserved long-range base pairings are associated with pre-mRNA processing of human genes
Source: Nat Commun. 2021 Apr 16;12:2300. doi: 10.1038/s41467-021-22549-7 (PMC8052449; doi:10.1038/s41467-021-22549-7)
Supplement: Supplementary file 5 — Supplementary Data 4 [file 41467_2021_22549_MOESM5_ESM.txt]

ph	eClip	exon	RBP	gene_name	delta.psi.c	id	energy	spread	icSHAPE_delta_reactivity	evo_qvalue	n.ph.in.cluster
chr1_24105922_24114512_+	chr1_24105898_24105941_+	chr1_24112805_24112868_+	U2AF2	PITHD1	-0.59	10742	-15.8	8590		0.761904740669568	8
chr1_24989645_24998793_+	chr1_24989653_24989695_+	chr1_24989674_24989715_+	SF3A3	SRRM1	-0.26	11238	-15.8	9148		0.447305548678627	2
chr1_25570638_25571012_-	chr1_25570952_25571039_-	chr1_25570945_25570989_-	SF3A3	C1orf63	-0.47	11347	-17.1	374		0.854232316353741	3
chr1_25570638_25571012_-	chr1_25570952_25571039_-	chr1_25570981_25570989_-	SF3A3	C1orf63	-0.47	11347	-17.1	374		0.854232316353741	3
chr1_25570967_25571066_-	chr1_25570952_25571039_-	chr1_25570981_25570989_-	SF3A3	C1orf63	-0.47	11348	-18.9	99		0.434282627557463	2
chr10_70096929_70098905_+	chr10_70098882_70098922_+	chr10_70097373_70097753_+	U2AF2	HNRNPH3	-0.39	115468	-15.9	1976		0.814217483371244	52
chr10_70096970_70098539_+	chr10_70096949_70097001_+	chr10_70097373_70097753_+	U2AF2	HNRNPH3	-0.39	115470	-16.3	1569		0.643426624229382	49
chr10_79799947_79807960_+	chr10_79799933_79799969_+	chr10_79799959_79799983_+	U2AF1	RPS24	0.37	127500	-18	8013		0.616418153114268	12
chr10_79799947_79807960_+	chr10_79799933_79799969_+	chr10_79799962_79799983_+	U2AF1	RPS24	0.44	127500	-18	8013		0.616418153114268	12
chr10_97110736_97116866_-	chr10_97110710_97110770_-	chr10_97110966_97111133_-	RBFOX2	SORBS1	-0.3	130994	-17.7	6130		0.337281297583303	16
chr10_97110736_97116866_-	chr10_97110710_97110770_-	chr10_97110973_97111133_-	RBFOX2	SORBS1	-0.3	130994	-17.7	6130		0.337281297583303	16
chr10_99205990_99214335_+	chr10_99205937_99205996_+	chr10_99210114_99210293_+	NCBP2	ZDHHC16	-0.69	132438	-18.1	8345		1	33
chr10_103868111_103877828_-	chr10_103868115_103868143_-	chr10_103874163_103874703_-	RBM15	LDB1	-0.3	138685	-29.4	9717		0.53721049801707	342
chr10_103868112_103877502_-	chr10_103868115_103868143_-	chr10_103874163_103874703_-	RBM15	LDB1	-0.3	138686	-24.3	9390		1	337
chr10_111892018_111894373_+	chr10_111892012_111892054_+	chr10_111892063_111892158_+	QKI	ADD3	0.71	141680	-15.6	2355		1	29
chr10_111892018_111894373_+	chr10_111892012_111892054_+	chr10_111892063_111892485_+	QKI	ADD3	0.8	141680	-15.6	2355		1	29
chr10_111892035_111894026_+	chr10_111892012_111892054_+	chr10_111892063_111892158_+	QKI	ADD3	0.71	141681	-16	1991		0.543895022618359	25
chr10_111892035_111894026_+	chr10_111892012_111892054_+	chr10_111892063_111892485_+	QKI	ADD3	0.8	141681	-16	1991		0.543895022618359	25
chr10_121335098_121342204_-	chr10_121335106_121335149_-	chr10_121339983_121340050_-	LSM11	TIAL1	0.16	148563	-15.9	7106		0.443129215784611	77
chr10_121335098_121342204_-	chr10_121335106_121335149_-	chr10_121339983_121340358_-	LSM11	TIAL1	0.22	148563	-15.9	7106		0.443129215784611	77
chr10_121335124_121340632_-	chr10_121335106_121335149_-	chr10_121339983_121340050_-	LSM11	TIAL1	0.16	148565	-16.2	5508		1	75
chr10_121335124_121340632_-	chr10_121335106_121335149_-	chr10_121339983_121340358_-	LSM11	TIAL1	0.22	148565	-16.2	5508		1	75
chr10_124184469_124190518_+	chr10_124184447_124184506_+	chr10_124187792_124187936_+	PRPF8	PLEKHA1	-0.35	148913	-15.1	6049		1	13
chr10_124186541_124190195_+	chr10_124186515_124186566_+	chr10_124187792_124187936_+	PRPF8	PLEKHA1	-0.35	148914	-18.8	3654		1	11
chr11_6499565_6501313_-	chr11_6499564_6499625_-	chr11_6499809_6499882_-	HNRNPK	ARFIP2	0.51	155774	-15.6	1748		1	68
chr11_6499565_6501662_-	chr11_6499564_6499625_-	chr11_6499809_6499882_-	HNRNPK	ARFIP2	0.51	155775	-15.4	2097		0.227827553657653	71
chr11_6499609_6501694_-	chr11_6499564_6499625_-	chr11_6499809_6499882_-	HNRNPK	ARFIP2	0.51	155777	-15.3	2085		1	69
chr11_57549019_57558871_+	chr11_57558857_57558906_+	chr11_57556509_57556627_+	PTBP1	TMX2-CTNND1	0.65	175625	-17	9852		1	76
chr11_57556151_57558886_+	chr11_57558857_57558906_+	chr11_57556509_57556627_+	PTBP1	TMX2-CTNND1	0.65	175648	-23.1	2735		1	32
chr11_57556471_57558871_+	chr11_57558857_57558906_+	chr11_57556509_57556627_+	PTBP1	TMX2-CTNND1	0.65	175653	-17	2400		0.168241668777525	27
chr11_57558862_57566790_+	chr11_57558857_57558906_+	chr11_57558964_57559145_+	PTBP1	CTNND1	0.54	175658	-16	7928		1	24
chr11_57558862_57566790_+	chr11_57558857_57558906_+	chr11_57558966_57559145_+	PTBP1	CTNND1	0.55	175658	-16	7928		1	24
chr11_57558862_57566790_+	chr11_57558857_57558906_+	chr11_57559031_57559145_+	PTBP1	CTNND1	0.55	175658	-16	7928		1	24
chr11_57558862_57566790_+	chr11_57558820_57558905_+	chr11_57558964_57559145_+	U2AF2	CTNND1	0.47	175658	-16	7928		1	24
chr11_57558862_57566790_+	chr11_57558820_57558905_+	chr11_57558966_57559145_+	U2AF2	CTNND1	0.45	175658	-16	7928		1	24
chr11_57558862_57566790_+	chr11_57558820_57558905_+	chr11_57559031_57559145_+	U2AF2	CTNND1	0.45	175658	-16	7928		1	24
chr1_29384562_29387150_+	chr1_29387048_29387157_+	chr1_29386934_29386996_+	RBFOX2	EPB41	-0.65	17849	-16.4	2588		0.261554136885726	40
chr1_29384581_29387154_+	chr1_29387048_29387157_+	chr1_29386934_29386996_+	RBFOX2	EPB41	-0.65	17850	-16.7	2573		0.904809275176359	40
chr11_66410855_66413857_+	chr11_66410846_66410901_+	chr11_66411221_66411611_+	SF3B4	RBM14-RBM4	-0.28	180273	-23.1	3002		0.940955933506288	46
chr11_66410856_66413741_+	chr11_66410846_66410901_+	chr11_66411221_66411611_+	SF3B4	RBM14-RBM4	-0.28	180274	-17	2885		0.405815243997332	45
chr11_66410863_66413603_+	chr11_66410846_66410901_+	chr11_66411221_66411611_+	SF3B4	RBM14-RBM4	-0.28	180276	-18.9	2740		0.020951933278366	45
chr11_85688736_85689635_-	chr11_85688727_85688776_-	chr11_85689113_85689136_-	RBFOX2	PICALM	-0.38	186463	-20.6	899		0.325301543831094	22
chr11_85688742_85689575_-	chr11_85688727_85688776_-	chr11_85689113_85689136_-	RBFOX2	PICALM	-0.38	186464	-17	833		1	22
chr11_85688878_85694915_-	chr11_85688840_85688890_-	chr11_85689113_85689136_-	RBFOX2	PICALM	-0.38	186471	-18	6037		0.214520603939002	19
chr11_85688878_85694915_-	chr11_85688840_85688890_-	chr11_85689113_85689758_-	RBFOX2	PICALM	-0.36	186471	-18	6037		0.214520603939002	19
chr11_85688881_85692918_-	chr11_85688840_85688890_-	chr11_85689113_85689136_-	RBFOX2	PICALM	-0.38	186472	-17.3	4037		1	17
chr11_85688881_85692918_-	chr11_85688840_85688890_-	chr11_85689113_85689758_-	RBFOX2	PICALM	-0.36	186472	-17.3	4037		1	17
chr11_102056728_102057815_+	chr11_102056734_102056801_+	chr11_102056749_102056862_+	U2AF2	YAP1	-0.42	188639	-15.5	1087		1	15
chr11_102056728_102057815_+	chr11_102056734_102056801_+	chr11_102056749_102057417_+	U2AF2	YAP1	-0.5	188639	-15.5	1087		1	15
chr11_102056728_102057815_+	chr11_102056734_102056801_+	chr11_102056812_102056862_+	U2AF2	YAP1	-0.53	188639	-15.5	1087		1	15
chr12_6781498_6788102_-	chr12_6788063_6788130_-	chr12_6787827_6787876_-	PRPF8	ZNF384	-0.43	206890	-19.6	6604		1	104
chr12_6781498_6788102_-	chr12_6788063_6788130_-	chr12_6787829_6787876_-	PRPF8	ZNF384	-0.39	206890	-19.6	6604		1	104
chr12_6781498_6788102_-	chr12_6788063_6788130_-	chr12_6787831_6787876_-	PRPF8	ZNF384	-0.43	206890	-19.6	6604		1	104
chr12_6781763_6788117_-	chr12_6788063_6788130_-	chr12_6787827_6787876_-	PRPF8	ZNF384	-0.43	206900	-18.6	6354		0.71940719054242	98
chr12_6781763_6788117_-	chr12_6788063_6788130_-	chr12_6787829_6787876_-	PRPF8	ZNF384	-0.39	206900	-18.6	6354		0.71940719054242	98
chr12_6781763_6788117_-	chr12_6788063_6788130_-	chr12_6787831_6787876_-	PRPF8	ZNF384	-0.43	206900	-18.6	6354		0.71940719054242	98
chr12_6781800_6788104_-	chr12_6788063_6788130_-	chr12_6787827_6787876_-	PRPF8	ZNF384	-0.43	206904	-17	6304		1	97
chr12_6781800_6788104_-	chr12_6788063_6788130_-	chr12_6787829_6787876_-	PRPF8	ZNF384	-0.39	206904	-17	6304		1	97
chr12_6781800_6788104_-	chr12_6788063_6788130_-	chr12_6787831_6787876_-	PRPF8	ZNF384	-0.43	206904	-17	6304		1	97
chr12_6782047_6788101_-	chr12_6788063_6788130_-	chr12_6787827_6787876_-	PRPF8	ZNF384	-0.43	206915	-17.6	6054		0.322882917975512	71
chr12_6782047_6788101_-	chr12_6788063_6788130_-	chr12_6787829_6787876_-	PRPF8	ZNF384	-0.39	206915	-17.6	6054		0.322882917975512	71
chr12_6782047_6788101_-	chr12_6788063_6788130_-	chr12_6787831_6787876_-	PRPF8	ZNF384	-0.43	206915	-17.6	6054		0.322882917975512	71
chr12_6782112_6788109_-	chr12_6788063_6788130_-	chr12_6787827_6787876_-	PRPF8	ZNF384	-0.43	206917	-22.3	5997		1	61
chr12_6782112_6788109_-	chr12_6788063_6788130_-	chr12_6787829_6787876_-	PRPF8	ZNF384	-0.39	206917	-22.3	5997		1	61
chr12_6782112_6788109_-	chr12_6788063_6788130_-	chr12_6787831_6787876_-	PRPF8	ZNF384	-0.43	206917	-22.3	5997		1	61
chr12_6786435_6788109_-	chr12_6788063_6788130_-	chr12_6787827_6787876_-	PRPF8	ZNF384	-0.43	206928	-18.8	1674		1	47
chr12_6786435_6788109_-	chr12_6788063_6788130_-	chr12_6787829_6787876_-	PRPF8	ZNF384	-0.39	206928	-18.8	1674		1	47
chr12_6786435_6788109_-	chr12_6788063_6788130_-	chr12_6787831_6787876_-	PRPF8	ZNF384	-0.43	206928	-18.8	1674		1	47
chr12_6787791_6788099_-	chr12_6788063_6788130_-	chr12_6787827_6787876_-	PRPF8	ZNF384	-0.43	206937	-16.3	308		0.909317059551097	31
chr12_6787791_6788099_-	chr12_6788063_6788130_-	chr12_6787829_6787876_-	PRPF8	ZNF384	-0.39	206937	-16.3	308		0.909317059551097	31
chr12_6787791_6788099_-	chr12_6788063_6788130_-	chr12_6787831_6787876_-	PRPF8	ZNF384	-0.43	206937	-16.3	308		0.909317059551097	31
chr12_27113353_27113589_+	chr12_27113333_27113356_+	chr12_27113448_27113561_+	QKI	FGFR1OP2	-0.57	215030	-15.9	236		0.189670738745858	2
chr12_27113353_27113589_+	chr12_27113358_27113389_+	chr12_27113448_27113561_+	QKI	FGFR1OP2	-0.57	215030	-15.9	236		0.189670738745858	2
chr12_50479122_50483675_+	chr12_50479126_50479302_+	chr12_50481146_50481268_+	SRSF1	SMARCD1	-0.35	220867	-22.1	4553		1	41
chr12_50479126_50483037_+	chr12_50479126_50479302_+	chr12_50481146_50481268_+	SRSF1	SMARCD1	-0.35	220868	-29	3911		0.968935829354389	33
chr12_50479322_50484378_+	chr12_50479307_50479344_+	chr12_50481146_50481268_+	PRPF8	SMARCD1	-0.3	220871	-16.6	5056		0.867045381533132	41
chr12_57924065_57932326_-	chr12_57932302_57932332_-	chr12_57932266_57932307_-	U2AF2	DCTN2	0.56	235577	-18	8261		0.798809417758234	44
chr12_57924065_57932326_-	chr12_57932302_57932332_-	chr12_57932302_57932307_-	U2AF2	DCTN2	0.68	235577	-18	8261		0.798809417758234	44
chr12_57924147_57932314_-	chr12_57932302_57932332_-	chr12_57932266_57932307_-	U2AF2	DCTN2	0.56	235585	-20.5	8167		1	43
chr12_57924147_57932314_-	chr12_57932302_57932332_-	chr12_57932302_57932307_-	U2AF2	DCTN2	0.68	235585	-20.5	8167		1	43
chr12_57924183_57932332_-	chr12_57932302_57932332_-	chr12_57932266_57932307_-	U2AF2	DCTN2	0.56	235587	-16.7	8149		1	44
chr12_57924183_57932332_-	chr12_57932302_57932332_-	chr12_57932302_57932307_-	U2AF2	DCTN2	0.68	235587	-16.7	8149		1	44
chr12_57929871_57932335_-	chr12_57932302_57932332_-	chr12_57932266_57932307_-	U2AF2	DCTN2	0.56	235604	-19.3	2464		1	37
chr12_57929871_57932335_-	chr12_57932332_57932337_-	chr12_57932266_57932307_-	U2AF2	DCTN2	0.56	235604	-19.3	2464		1	37
chr12_57929871_57932335_-	chr12_57932302_57932332_-	chr12_57932302_57932307_-	U2AF2	DCTN2	0.68	235604	-19.3	2464		1	37
chr12_57929871_57932335_-	chr12_57932332_57932337_-	chr12_57932302_57932307_-	U2AF2	DCTN2	0.68	235604	-19.3	2464		1	37
chr12_57929871_57932335_-	chr12_57932302_57932332_-	chr12_57932302_57932335_-	U2AF2	DCTN2	0.57	235604	-19.3	2464		1	37
chr12_57929871_57932335_-	chr12_57932332_57932337_-	chr12_57932302_57932335_-	U2AF2	DCTN2	0.57	235604	-19.3	2464		1	37
chr12_57929875_57932364_-	chr12_57932341_57932386_-	chr12_57932266_57932307_-	U2AF1	DCTN2	0.54	235608	-21.7	2489		0.318856222194805	38
chr12_57929875_57932364_-	chr12_57932341_57932386_-	chr12_57932302_57932335_-	U2AF1	DCTN2	0.56	235608	-21.7	2489		0.318856222194805	38
chr12_57929875_57932364_-	chr12_57932341_57932386_-	chr12_57932302_57932307_-	U2AF1	DCTN2	0.68	235608	-21.7	2489		0.318856222194805	38
chr12_57929875_57932364_-	chr12_57932337_57932387_-	chr12_57932266_57932307_-	U2AF2	DCTN2	0.56	235608	-21.7	2489		0.318856222194805	38
chr12_57929875_57932364_-	chr12_57932337_57932387_-	chr12_57932302_57932307_-	U2AF2	DCTN2	0.68	235608	-21.7	2489		0.318856222194805	38
chr12_57929875_57932364_-	chr12_57932337_57932387_-	chr12_57932302_57932335_-	U2AF2	DCTN2	0.57	235608	-21.7	2489		0.318856222194805	38
chr12_57929973_57932343_-	chr12_57932302_57932332_-	chr12_57932266_57932307_-	U2AF2	DCTN2	0.56	235613	-16.3	2370		1	33
chr12_57929973_57932343_-	chr12_57932332_57932337_-	chr12_57932266_57932307_-	U2AF2	DCTN2	0.56	235613	-16.3	2370		1	33
chr12_57929973_57932343_-	chr12_57932337_57932387_-	chr12_57932266_57932307_-	U2AF2	DCTN2	0.56	235613	-16.3	2370		1	33
chr12_57929973_57932343_-	chr12_57932302_57932332_-	chr12_57932302_57932307_-	U2AF2	DCTN2	0.68	235613	-16.3	2370		1	33
chr12_57929973_57932343_-	chr12_57932332_57932337_-	chr12_57932302_57932307_-	U2AF2	DCTN2	0.68	235613	-16.3	2370		1	33
chr12_57929973_57932343_-	chr12_57932337_57932387_-	chr12_57932302_57932307_-	U2AF2	DCTN2	0.68	235613	-16.3	2370		1	33
chr12_57929973_57932343_-	chr12_57932302_57932332_-	chr12_57932302_57932335_-	U2AF2	DCTN2	0.57	235613	-16.3	2370		1	33
chr12_57929973_57932343_-	chr12_57932332_57932337_-	chr12_57932302_57932335_-	U2AF2	DCTN2	0.57	235613	-16.3	2370		1	33
chr12_57929973_57932343_-	chr12_57932337_57932387_-	chr12_57932302_57932335_-	U2AF2	DCTN2	0.57	235613	-16.3	2370		1	33
chr12_57931499_57932321_-	chr12_57932302_57932332_-	chr12_57932266_57932307_-	U2AF2	DCTN2	0.56	235616	-15.9	822		1	30
chr12_57931499_57932321_-	chr12_57932302_57932332_-	chr12_57932302_57932307_-	U2AF2	DCTN2	0.68	235616	-15.9	822		1	30
chr12_110937289_110939876_-	chr12_110937272_110937322_-	chr12_110937340_110937351_-	QKI	VPS29	0.29	246826	-17.7	2587		1	8
chr12_110937296_110937511_-	chr12_110937272_110937322_-	chr12_110937340_110937351_-	QKI	VPS29	0.29	246828	-17.1	215		0.447803619261413	8
chr12_110937318_110939872_-	chr12_110937272_110937322_-	chr12_110937340_110937351_-	QKI	VPS29	0.29	246829	-18.1	2554		1	8
chr12_122237558_122241152_-	chr12_122237550_122237591_-	chr12_122240537_122240712_-	DDX59	RHOF	0.33	250724	-16.4	3594		0.434458570233534	134
chr12_122237558_122241152_-	chr12_122237550_122237591_-	chr12_122240537_122240690_-	DDX59	RHOF	0.26	250724	-16.4	3594		0.434458570233534	134
chr12_122237559_122240837_-	chr12_122237550_122237591_-	chr12_122240537_122240712_-	DDX59	RHOF	0.33	250725	-20.7	3278		1	132
chr12_122237559_122240837_-	chr12_122237550_122237591_-	chr12_122240537_122240690_-	DDX59	RHOF	0.26	250725	-20.7	3278		1	132
chr12_122237560_122241098_-	chr12_122237550_122237591_-	chr12_122240537_122240712_-	DDX59	RHOF	0.33	250726	-17.2	3538		0.599469774740921	134
chr12_122237560_122241098_-	chr12_122237550_122237591_-	chr12_122240537_122240690_-	DDX59	RHOF	0.26	250726	-17.2	3538		0.599469774740921	134
chr12_122239697_122240761_-	chr12_122239705_122239767_-	chr12_122240537_122240690_-	SF3A3	RHOF	-0.41	250771	-15.8	1064		0.202770747677124	108
chr12_122239697_122240761_-	chr12_122239705_122239767_-	chr12_122240537_122240712_-	SF3A3	RHOF	-0.43	250771	-15.8	1064		0.202770747677124	108
chr12_122995649_123005374_-	chr12_122995655_122995715_-	chr12_123005051_123005128_-	EIF3D	RSRC2	0.21	251035	-15	9725		1	26
chr14_21485116_21494594_-	chr14_21485041_21485176_-	chr14_21491023_21491064_-	LIN28B	NDRG2	0.17	268258	-16	9478		0.444951220304101	76
chr14_21485116_21494594_-	chr14_21485041_21485176_-	chr14_21491023_21491311_-	LIN28B	NDRG2	0.14	268258	-16	9478		0.444951220304101	76
chr14_21485133_21494040_-	chr14_21485041_21485176_-	chr14_21491023_21491064_-	LIN28B	NDRG2	0.17	268259	-26.8	8907		1	59
chr14_21485133_21494040_-	chr14_21485041_21485176_-	chr14_21491023_21491311_-	LIN28B	NDRG2	0.14	268259	-26.8	8907		1	59
chr14_21485133_21494151_-	chr14_21485041_21485176_-	chr14_21491023_21491064_-	LIN28B	NDRG2	0.17	268260	-20.3	9018		0.101510480747067	64
chr14_21485133_21494151_-	chr14_21485041_21485176_-	chr14_21491023_21491311_-	LIN28B	NDRG2	0.14	268260	-20.3	9018		0.101510480747067	64
chr14_21730795_21732005_-	chr14_21731947_21732002_-	chr14_21731470_21731495_-	U2AF2	HNRNPC	-0.47	268812	-15.8	1210		1	43
chr14_21730795_21732005_-	chr14_21731947_21732002_-	chr14_21731470_21731741_-	U2AF2	HNRNPC	-0.43	268812	-15.8	1210		1	43
chr14_21730795_21732005_-	chr14_21731947_21732002_-	chr14_21731470_21731988_-	U2AF2	HNRNPC	-0.41	268812	-15.8	1210		1	43
chr14_21731224_21737205_-	chr14_21737145_21737202_-	chr14_21731470_21731495_-	U2AF2	HNRNPC	-0.47	268829	-17.3	5981		0.186451530916238	38
chr14_21731224_21737205_-	chr14_21737202_21737210_-	chr14_21731470_21731495_-	U2AF2	HNRNPC	-0.47	268829	-17.3	5981		0.186451530916238	38
chr14_21731224_21737205_-	chr14_21737145_21737202_-	chr14_21731470_21731741_-	U2AF2	HNRNPC	-0.43	268829	-17.3	5981		0.186451530916238	38
chr14_21731224_21737205_-	chr14_21737202_21737210_-	chr14_21731470_21731741_-	U2AF2	HNRNPC	-0.43	268829	-17.3	5981		0.186451530916238	38
chr14_21731224_21737205_-	chr14_21737145_21737202_-	chr14_21731470_21731988_-	U2AF2	HNRNPC	-0.41	268829	-17.3	5981		0.186451530916238	38
chr14_21731224_21737205_-	chr14_21737202_21737210_-	chr14_21731470_21731988_-	U2AF2	HNRNPC	-0.41	268829	-17.3	5981		0.186451530916238	38
chr14_21731236_21731997_-	chr14_21731947_21732002_-	chr14_21731470_21731495_-	U2AF2	HNRNPC	-0.47	268830	-19.4	761		1	37
chr14_21731236_21731997_-	chr14_21731947_21732002_-	chr14_21731470_21731741_-	U2AF2	HNRNPC	-0.43	268830	-19.4	761		1	37
chr14_21731236_21731997_-	chr14_21731947_21732002_-	chr14_21731470_21731988_-	U2AF2	HNRNPC	-0.41	268830	-19.4	761		1	37
chr14_21731419_21736804_-	chr14_21736799_21736849_-	chr14_21731470_21731495_-	U2AF2	HNRNPC	-0.47	268836	-16.9	5385		1	37
chr14_21731419_21736804_-	chr14_21736799_21736849_-	chr14_21731470_21731741_-	U2AF2	HNRNPC	-0.43	268836	-16.9	5385		1	37
chr14_21731419_21736804_-	chr14_21736799_21736849_-	chr14_21731470_21731988_-	U2AF2	HNRNPC	-0.41	268836	-16.9	5385		1	37
chr14_23528118_23538069_-	chr14_23528119_23528143_-	chr14_23536523_23537880_-	LSM11	ACIN1	-0.2	269572	-19.1	9951		0.197493043872891	571
chr14_23528293_23538237_-	chr14_23528290_23528335_-	chr14_23536523_23537880_-	LSM11	ACIN1	-0.2	269588	-19.1	9944		0.623625240425079	577
chr14_23530826_23540079_-	chr14_23530803_23530830_-	chr14_23536523_23537880_-	GRWD1	ACIN1	-0.14	269600	-19.9	9253		1	635
chr14_23530826_23540079_-	chr14_23530804_23530830_-	chr14_23536523_23537880_-	LSM11	ACIN1	-0.2	269600	-19.9	9253		1	635
chr14_23533698_23538833_-	chr14_23538813_23538826_-	chr14_23536523_23537880_-	GRWD1	ACIN1	-0.14	269673	-15	5135		0.345249712244352	588
chr14_23535227_23538694_-	chr14_23538686_23538701_-	chr14_23536523_23537880_-	GRWD1	ACIN1	-0.14	269696	-16.9	3467		1	580
chr14_23776947_23781722_+	chr14_23776954_23777008_+	chr14_23778025_23778039_+	U2AF2	BCL2L2-PABPN1	0.56	270651	-16.1	4775		1	336
chr14_23776947_23781722_+	chr14_23776954_23777008_+	chr14_23778025_23778141_+	U2AF2	BCL2L2-PABPN1	0.56	270651	-16.1	4775		1	336
chr14_23776947_23781722_+	chr14_23776954_23777008_+	chr14_23778025_23780968_+	U2AF2	BCL2L2-PABPN1	0.56	270651	-16.1	4775		1	336
chr14_23776952_23780631_+	chr14_23776954_23777008_+	chr14_23778025_23778039_+	U2AF2	BCL2L2	0.56	270652	-20.5	3679		1	330
chr14_23776952_23780631_+	chr14_23776954_23777008_+	chr14_23778025_23778141_+	U2AF2	BCL2L2	0.56	270652	-20.5	3679		1	330
chr14_23776953_23778436_+	chr14_23776954_23777008_+	chr14_23778025_23778039_+	U2AF2	BCL2L2	0.56	270653	-17.8	1483		0.247864904609854	251
chr14_23776953_23778436_+	chr14_23776954_23777008_+	chr14_23778025_23778141_+	U2AF2	BCL2L2	0.56	270653	-17.8	1483		0.247864904609854	251
chr14_23776967_23779311_+	chr14_23776954_23777008_+	chr14_23778025_23778039_+	U2AF2	BCL2L2	0.56	270654	-15.5	2344		1	271
chr14_23776967_23779311_+	chr14_23776954_23777008_+	chr14_23778025_23778141_+	U2AF2	BCL2L2	0.56	270654	-15.5	2344		1	271
chr14_23778022_23778682_+	chr14_23777980_23778086_+	chr14_23778025_23778039_+	U2AF2	BCL2L2	0.56	270667	-16.3	660		1	239
chr14_23778022_23778682_+	chr14_23777980_23778086_+	chr14_23778025_23778141_+	U2AF2	BCL2L2	0.56	270667	-16.3	660		1	239
chr14_36009228_36019201_-	chr14_36009149_36009237_-	chr14_36017714_36017744_-	RBFOX2	RALGAPA1	-0.28	281927	-17	9973		0.212150850964429	132
chr14_36009228_36019201_-	chr14_36009149_36009237_-	chr14_36017739_36017744_-	RBFOX2	RALGAPA1	-0.4	281927	-17	9973		0.212150850964429	132
chr14_36011025_36019283_-	chr14_36011009_36011057_-	chr14_36017714_36017744_-	QKI	RALGAPA1	-0.75	281947	-18.5	8258		0.525075419939969	143
chr14_36011025_36019283_-	chr14_36011009_36011057_-	chr14_36017739_36017744_-	QKI	RALGAPA1	-0.8	281947	-18.5	8258		0.525075419939969	143
chr14_36011042_36020402_-	chr14_36011009_36011057_-	chr14_36017714_36017744_-	QKI	RALGAPA1	-0.75	281948	-18.5	9360		1	177
chr14_36011042_36020402_-	chr14_36011009_36011057_-	chr14_36017739_36017744_-	QKI	RALGAPA1	-0.8	281948	-18.5	9360		1	177
chr14_36011097_36020538_-	chr14_36011083_36011146_-	chr14_36017714_36017744_-	QKI	RALGAPA1	-0.75	281951	-15.7	9441		0.661551584152677	186
chr14_36011097_36020538_-	chr14_36011083_36011146_-	chr14_36017739_36017744_-	QKI	RALGAPA1	-0.8	281951	-15.7	9441		0.661551584152677	186
chr14_36011097_36020538_-	chr14_36011097_36011154_-	chr14_36017714_36017744_-	RBFOX2	RALGAPA1	-0.28	281951	-15.7	9441		0.661551584152677	186
chr14_36011097_36020538_-	chr14_36011097_36011154_-	chr14_36017739_36017744_-	RBFOX2	RALGAPA1	-0.4	281951	-15.7	9441		0.661551584152677	186
chr14_36017451_36017873_-	chr14_36017455_36017468_-	chr14_36017714_36017744_-	QKI	RALGAPA1	-0.75	281978	-15.2	422		0.688817140809234	93
chr14_36017451_36017873_-	chr14_36017455_36017468_-	chr14_36017739_36017744_-	QKI	RALGAPA1	-0.8	281978	-15.2	422		0.688817140809234	93
chr14_36017459_36019478_-	chr14_36017455_36017468_-	chr14_36017714_36017744_-	QKI	RALGAPA1	-0.75	281979	-19.7	2019		1	143
chr14_36017459_36019478_-	chr14_36017468_36017518_-	chr14_36017714_36017744_-	QKI	RALGAPA1	-0.75	281979	-19.7	2019		1	143
chr14_36017459_36019478_-	chr14_36017455_36017468_-	chr14_36017739_36017744_-	QKI	RALGAPA1	-0.8	281979	-19.7	2019		1	143
chr14_36017459_36019478_-	chr14_36017468_36017518_-	chr14_36017739_36017744_-	QKI	RALGAPA1	-0.8	281979	-19.7	2019		1	143
chr14_36017472_36020368_-	chr14_36017468_36017518_-	chr14_36017714_36017744_-	QKI	RALGAPA1	-0.75	281980	-15.7	2896		1	164
chr14_36017472_36020368_-	chr14_36017468_36017518_-	chr14_36017739_36017744_-	QKI	RALGAPA1	-0.8	281980	-15.7	2896		1	164
chr14_36017472_36020318_-	chr14_36017468_36017518_-	chr14_36017714_36017744_-	QKI	RALGAPA1	-0.75	281981	-15.2	2846		1	158
chr14_36017472_36020318_-	chr14_36017468_36017518_-	chr14_36017739_36017744_-	QKI	RALGAPA1	-0.8	281981	-15.2	2846		1	158
chr14_36017496_36020463_-	chr14_36017468_36017518_-	chr14_36017714_36017744_-	QKI	RALGAPA1	-0.75	281982	-20.1	2967		1	173
chr14_36017496_36020463_-	chr14_36017468_36017518_-	chr14_36017739_36017744_-	QKI	RALGAPA1	-0.8	281982	-20.1	2967		1	173
chr14_36017496_36020463_-	chr14_36017492_36017552_-	chr14_36017714_36017744_-	RBFOX2	RALGAPA1	-0.28	281982	-20.1	2967		1	173
chr14_36017496_36020463_-	chr14_36017492_36017552_-	chr14_36017739_36017744_-	RBFOX2	RALGAPA1	-0.4	281982	-20.1	2967		1	173
chr14_36017531_36021959_-	chr14_36017518_36017539_-	chr14_36017714_36017744_-	QKI	RALGAPA1	-0.75	281983	-18	4428		1	209
chr14_36017531_36021959_-	chr14_36017518_36017539_-	chr14_36017739_36017744_-	QKI	RALGAPA1	-0.8	281983	-18	4428		1	209
chr14_36017531_36021959_-	chr14_36017492_36017552_-	chr14_36017714_36017744_-	RBFOX2	RALGAPA1	-0.28	281983	-18	4428		1	209
chr14_36017531_36021959_-	chr14_36017492_36017552_-	chr14_36017739_36017744_-	RBFOX2	RALGAPA1	-0.4	281983	-18	4428		1	209
chr14_36017546_36019174_-	chr14_36017540_36017554_-	chr14_36017714_36017744_-	QKI	RALGAPA1	-0.75	281984	-22.8	1628		0.424441099646971	117
chr14_36017546_36019174_-	chr14_36017554_36017566_-	chr14_36017714_36017744_-	QKI	RALGAPA1	-0.75	281984	-22.8	1628		0.424441099646971	117
chr14_36017546_36019174_-	chr14_36017540_36017554_-	chr14_36017739_36017744_-	QKI	RALGAPA1	-0.8	281984	-22.8	1628		0.424441099646971	117
chr14_36017546_36019174_-	chr14_36017554_36017566_-	chr14_36017739_36017744_-	QKI	RALGAPA1	-0.8	281984	-22.8	1628		0.424441099646971	117
chr14_36017546_36019174_-	chr14_36017492_36017552_-	chr14_36017714_36017744_-	RBFOX2	RALGAPA1	-0.28	281984	-22.8	1628		0.424441099646971	117
chr14_36017546_36019174_-	chr14_36017492_36017552_-	chr14_36017739_36017744_-	RBFOX2	RALGAPA1	-0.4	281984	-22.8	1628		0.424441099646971	117
chr14_36017643_36020308_-	chr14_36017624_36017645_-	chr14_36017714_36017744_-	QKI	RALGAPA1	-0.75	281985	-19.3	2665		1	152
chr14_36017643_36020308_-	chr14_36017624_36017645_-	chr14_36017739_36017744_-	QKI	RALGAPA1	-0.8	281985	-19.3	2665		1	152
chr14_36017643_36020308_-	chr14_36017616_36017687_-	chr14_36017714_36017744_-	U2AF2	RALGAPA1	-0.47	281985	-19.3	2665		1	152
chr14_36017643_36020308_-	chr14_36017616_36017687_-	chr14_36017739_36017744_-	U2AF2	RALGAPA1	-0.59	281985	-19.3	2665		1	152
chr14_36017645_36019296_-	chr14_36017616_36017687_-	chr14_36017714_36017744_-	U2AF2	RALGAPA1	-0.47	281986	-20.8	1651		0.611541049215779	129
chr14_36017645_36019296_-	chr14_36017616_36017687_-	chr14_36017739_36017744_-	U2AF2	RALGAPA1	-0.59	281986	-20.8	1651		0.611541049215779	129
chr14_36017665_36027937_-	chr14_36017616_36017687_-	chr14_36017714_36017744_-	U2AF2	RALGAPA1	-0.47	281987	-22.4	10272		0.594788583597438	263
chr14_36017665_36027937_-	chr14_36017616_36017687_-	chr14_36017739_36017744_-	U2AF2	RALGAPA1	-0.59	281987	-22.4	10272		0.594788583597438	263
chr14_36017670_36028015_-	chr14_36017616_36017687_-	chr14_36017714_36017744_-	U2AF2	RALGAPA1	-0.47	281988	-23	10345		0.719990560698858	269
chr14_36017670_36028015_-	chr14_36017616_36017687_-	chr14_36017739_36017744_-	U2AF2	RALGAPA1	-0.59	281988	-23	10345		0.719990560698858	269
chr14_53510777_53519341_-	chr14_53519295_53519347_-	chr14_53512745_53513667_-	QKI	DDHD1	0.61	285847	-16.8	8564		0.347804499679827	10
chr14_53511360_53519343_-	chr14_53519295_53519347_-	chr14_53512745_53513667_-	QKI	DDHD1	0.61	285853	-16.2	7983		0.971863295013815	9
chr14_56130581_56130858_+	chr14_56130538_56130589_+	chr14_56130673_56130759_+	U2AF2	KTN1	0.36	286476	-16.2	277		0.685665333416884	6
chr14_65559251_65568299_-	chr14_65568250_65568302_-	chr14_65568264_65568290_-	U2AF2	MAX	0.41	290462	-17.4	9048		0.308625983512197	90
chr14_65560425_65568308_-	chr14_65568250_65568302_-	chr14_65568264_65568290_-	U2AF2	MAX	0.41	290467	-16.1	7883			90
chr14_65560670_65569237_-	chr14_65560666_65560720_-	chr14_65568264_65568290_-	U2AF2	MAX	0.41	290474	-18	8567		1	112
chr14_65560670_65569237_-	chr14_65560666_65560720_-	chr14_65568264_65568403_-	U2AF2	MAX	0.42	290474	-18	8567		1	112
chr14_65560700_65568829_-	chr14_65560666_65560720_-	chr14_65568264_65568290_-	U2AF2	MAX	0.41	290475	-21.6	8129		0.693655835066332	101
chr14_65560700_65568829_-	chr14_65560666_65560720_-	chr14_65568264_65568403_-	U2AF2	MAX	0.42	290475	-21.6	8129		0.693655835066332	101
chr14_65562471_65568311_-	chr14_65568250_65568302_-	chr14_65568264_65568290_-	U2AF2	MAX	0.41	290488	-28.3	5840			88
chr14_65568188_65568313_-	chr14_65568250_65568302_-	chr14_65568264_65568290_-	U2AF2	MAX	0.41	290543	-33.4	125			53
chr14_65568240_65568834_-	chr14_65568250_65568302_-	chr14_65568264_65568290_-	U2AF2	MAX	0.41	290547	-24.9	594		1	60
chr14_65568240_65568834_-	chr14_65568250_65568302_-	chr14_65568264_65568403_-	U2AF2	MAX	0.42	290547	-24.9	594		1	60
chr14_73782438_73783322_-	chr14_73783320_73783325_-	chr14_73783098_73783130_-	QKI	NUMB	-0.31	295538	-17.4	884		1	12
chr15_57544524_57546367_+	chr15_57544509_57544566_+	chr15_57544619_57544690_+	QKI	TCF12	0.48	320937	-18.2	1843		0.760284370378446	65
chr15_57544539_57551932_+	chr15_57544509_57544566_+	chr15_57544619_57544690_+	QKI	TCF12	0.48	320938	-16	7393		1	74
chr15_57544558_57553667_+	chr15_57544509_57544566_+	chr15_57544619_57544690_+	QKI	TCF12	0.48	320939	-18.5	9109		0.552146147887181	77
chr15_57544558_57553667_+	chr15_57544566_57544636_+	chr15_57544619_57544690_+	QKI	TCF12	0.48	320939	-18.5	9109		0.552146147887181	77
chr15_57544564_57546526_+	chr15_57544566_57544636_+	chr15_57544619_57544690_+	QKI	TCF12	0.48	320940	-19.3	1962		1	69
chr15_57544587_57552091_+	chr15_57544566_57544636_+	chr15_57544619_57544690_+	QKI	TCF12	0.48	320941	-22.8	7504		1	72
chr15_63353633_63363519_+	chr15_63353604_63353690_+	chr15_63353912_63353987_+	PTBP1	TPM1	0.59	323994	-18.1	9886		0.374100759583119	37
chr15_63353633_63363519_+	chr15_63353604_63353690_+	chr15_63356263_63356341_+	PTBP1	TPM1	0.29	323994	-18.1	9886		0.374100759583119	37
chr15_63353986_63362035_+	chr15_63361989_63362024_+	chr15_63356263_63356341_+	PTBP1	TPM1	0.29	324003	-25.3	8049		0.13633039901803	29
chr16_15017546_15027054_+	chr16_15027033_15027066_+	chr16_15019861_15020140_+	PPIG	NPIPA1	0.12	339742	-22	9508		0.429107355753196	111
chr16_15017546_15027054_+	chr16_15027033_15027066_+	chr16_15020234_15020447_+	PPIG	NPIPA1	0.12	339742	-22	9508		0.429107355753196	111
chr16_15018356_15027061_+	chr16_15027033_15027066_+	chr16_15019861_15020140_+	PPIG	NPIPA1	0.12	339747	-34.3	8705		1	111
chr16_15018356_15027061_+	chr16_15027033_15027066_+	chr16_15020234_15020447_+	PPIG	NPIPA1	0.12	339747	-34.3	8705		1	111
chr16_15019960_15026713_+	chr16_15026683_15026716_+	chr16_15020234_15020447_+	PPIG	NPIPA1	0.12	339765	-24.5	6753		0.463426553623251	103
chr16_15020017_15029109_+	chr16_15029052_15029150_+	chr16_15020514_15020673_+	GRWD1	NPIPA1	-0.25	339766	-23.6	9092		0.644166360223642	121
chr16_15020017_15029109_+	chr16_15029052_15029150_+	chr16_15021064_15021216_+	GRWD1	NPIPA1	-0.3	339766	-23.6	9092		0.644166360223642	121
chr16_15020017_15029109_+	chr16_15029052_15029150_+	chr16_15021140_15021216_+	GRWD1	NPIPA1	-0.31	339766	-23.6	9092		0.644166360223642	121
chr16_15020017_15029109_+	chr16_15029052_15029150_+	chr16_15022238_15022382_+	GRWD1	NPIPA1	-0.29	339766	-23.6	9092		0.644166360223642	121
chr16_15020017_15029109_+	chr16_15029052_15029150_+	chr16_15023108_15023278_+	GRWD1	NPIPA1	-0.22	339766	-23.6	9092		0.644166360223642	121
chr16_15020017_15029109_+	chr16_15029052_15029150_+	chr16_15023108_15023888_+	GRWD1	NPIPA1	-0.22	339766	-23.6	9092		0.644166360223642	121
chr16_15020017_15029109_+	chr16_15029052_15029150_+	chr16_15024023_15024179_+	GRWD1	NPIPA1	-0.19	339766	-23.6	9092		0.644166360223642	121
chr16_15020017_15029109_+	chr16_15029052_15029150_+	chr16_15024360_15024612_+	GRWD1	NPIPA1	-0.14	339766	-23.6	9092		0.644166360223642	121
chr16_15020017_15029109_+	chr16_15029052_15029150_+	chr16_15024737_15024932_+	GRWD1	NPIPA1	-0.16	339766	-23.6	9092		0.644166360223642	121
chr16_15020017_15029109_+	chr16_15029052_15029150_+	chr16_15026428_15026598_+	GRWD1	NPIPA1	-0.2	339766	-23.6	9092		0.644166360223642	121
chr16_15020017_15029109_+	chr16_15029052_15029150_+	chr16_15026923_15027133_+	GRWD1	NPIPA1	-0.19	339766	-23.6	9092		0.644166360223642	121
chr16_15020017_15029109_+	chr16_15029052_15029150_+	chr16_15027224_15027350_+	GRWD1	NPIPA1	-0.17	339766	-23.6	9092		0.644166360223642	121
chr16_15020017_15029109_+	chr16_15029052_15029150_+	chr16_15020234_15020447_+	GRWD1	NPIPA1	-0.25	339766	-23.6	9092		0.644166360223642	121
chr16_15020017_15029109_+	chr16_15029089_15029147_+	chr16_15020234_15020447_+	PPIG	NPIPA1	0.12	339766	-23.6	9092		0.644166360223642	121
chr16_15020019_15024409_+	chr16_15024361_15024434_+	chr16_15020514_15020673_+	GRWD1	NPIPA1	-0.25	339768	-15.5	4390		0.993475941917344	83
chr16_15020019_15024409_+	chr16_15024361_15024434_+	chr16_15021064_15021216_+	GRWD1	NPIPA1	-0.3	339768	-15.5	4390		0.993475941917344	83
chr16_15020019_15024409_+	chr16_15024361_15024434_+	chr16_15021140_15021216_+	GRWD1	NPIPA1	-0.31	339768	-15.5	4390		0.993475941917344	83
chr16_15020019_15024409_+	chr16_15024361_15024434_+	chr16_15022238_15022382_+	GRWD1	NPIPA1	-0.29	339768	-15.5	4390		0.993475941917344	83
chr16_15020019_15024409_+	chr16_15024361_15024434_+	chr16_15023108_15023278_+	GRWD1	NPIPA1	-0.22	339768	-15.5	4390		0.993475941917344	83
chr16_15020019_15024409_+	chr16_15024361_15024434_+	chr16_15023108_15023888_+	GRWD1	NPIPA1	-0.22	339768	-15.5	4390		0.993475941917344	83
chr16_15020019_15024409_+	chr16_15024361_15024434_+	chr16_15024023_15024179_+	GRWD1	NPIPA1	-0.19	339768	-15.5	4390		0.993475941917344	83
chr16_15020019_15024409_+	chr16_15024361_15024434_+	chr16_15020234_15020447_+	GRWD1	NPIPA1	-0.25	339768	-15.5	4390		0.993475941917344	83
chr16_15020019_15024409_+	chr16_15024368_15024436_+	chr16_15020234_15020447_+	PPIG	NPIPA1	0.12	339768	-15.5	4390		0.993475941917344	83
chr16_15020602_15026524_+	chr16_15026514_15026548_+	chr16_15021064_15021216_+	GRWD1	NPIPA1	-0.3	339781	-20.4	5922		0.960075672758921	95
chr16_15020602_15026524_+	chr16_15026514_15026548_+	chr16_15021140_15021216_+	GRWD1	NPIPA1	-0.31	339781	-20.4	5922		0.960075672758921	95
chr16_15020602_15026524_+	chr16_15026514_15026548_+	chr16_15022238_15022382_+	GRWD1	NPIPA1	-0.29	339781	-20.4	5922		0.960075672758921	95
chr16_15020602_15026524_+	chr16_15026514_15026548_+	chr16_15023108_15023278_+	GRWD1	NPIPA1	-0.22	339781	-20.4	5922		0.960075672758921	95
chr16_15020602_15026524_+	chr16_15026514_15026548_+	chr16_15023108_15023888_+	GRWD1	NPIPA1	-0.22	339781	-20.4	5922		0.960075672758921	95
chr16_15020602_15026524_+	chr16_15026514_15026548_+	chr16_15024023_15024179_+	GRWD1	NPIPA1	-0.19	339781	-20.4	5922		0.960075672758921	95
chr16_15020602_15026524_+	chr16_15026514_15026548_+	chr16_15024360_15024612_+	GRWD1	NPIPA1	-0.14	339781	-20.4	5922		0.960075672758921	95
chr16_15020602_15026524_+	chr16_15026514_15026548_+	chr16_15024737_15024932_+	GRWD1	NPIPA1	-0.16	339781	-20.4	5922		0.960075672758921	95
chr16_15021178_15024431_+	chr16_15024361_15024434_+	chr16_15022238_15022382_+	GRWD1	NPIPA1	-0.29	339787	-15.7	3253		1	79
chr16_15021178_15024431_+	chr16_15024361_15024434_+	chr16_15023108_15023278_+	GRWD1	NPIPA1	-0.22	339787	-15.7	3253		1	79
chr16_15021178_15024431_+	chr16_15024361_15024434_+	chr16_15023108_15023888_+	GRWD1	NPIPA1	-0.22	339787	-15.7	3253		1	79
chr16_15021178_15024431_+	chr16_15024361_15024434_+	chr16_15024023_15024179_+	GRWD1	NPIPA1	-0.19	339787	-15.7	3253		1	79
chr16_15023182_15024390_+	chr16_15024361_15024434_+	chr16_15024023_15024179_+	GRWD1	NPIPA1	-0.19	339800	-18.2	1208		0.245581944272622	71
chr16_15024397_15029025_+	chr16_15024361_15024434_+	chr16_15024737_15024932_+	GRWD1	NPIPA1	-0.16	339820	-20	4628		0.335848195881041	91
chr16_15024397_15029025_+	chr16_15024361_15024434_+	chr16_15026428_15026598_+	GRWD1	NPIPA1	-0.2	339820	-20	4628		0.335848195881041	91
chr16_15024397_15029025_+	chr16_15024361_15024434_+	chr16_15026923_15027133_+	GRWD1	NPIPA1	-0.19	339820	-20	4628		0.335848195881041	91
chr16_15024397_15029025_+	chr16_15024361_15024434_+	chr16_15027224_15027350_+	GRWD1	NPIPA1	-0.17	339820	-20	4628		0.335848195881041	91
chr16_15024398_15026822_+	chr16_15024361_15024434_+	chr16_15024737_15024932_+	GRWD1	NPIPA1	-0.16	339821	-17.8	2424		0.371192236114353	79
chr16_15024398_15026822_+	chr16_15024361_15024434_+	chr16_15026428_15026598_+	GRWD1	NPIPA1	-0.2	339821	-17.8	2424		0.371192236114353	79
chr16_15024420_15026949_+	chr16_15024361_15024434_+	chr16_15024737_15024932_+	GRWD1	NPIPA1	-0.16	339822	-21.7	2529		0.30148437191804	78
chr16_15024420_15026949_+	chr16_15024361_15024434_+	chr16_15026428_15026598_+	GRWD1	NPIPA1	-0.2	339822	-21.7	2529		0.30148437191804	78
chr16_15024421_15026537_+	chr16_15024361_15024434_+	chr16_15024737_15024932_+	GRWD1	NPIPA1	-0.16	339823	-17.8	2116		0.66226305547843	72
chr16_15024421_15026537_+	chr16_15026514_15026548_+	chr16_15024737_15024932_+	GRWD1	NPIPA1	-0.16	339823	-17.8	2116		0.66226305547843	72
chr16_15024782_15032075_+	chr16_15031973_15032076_+	chr16_15026428_15026598_+	CSTF2T	NPIPA1	-0.21	339830	-18.3	7293		1	100
chr16_15024782_15032075_+	chr16_15031973_15032076_+	chr16_15026685_15026828_+	CSTF2T	NPIPA1	-0.16	339830	-18.3	7293		1	100
chr16_15024782_15032075_+	chr16_15031973_15032076_+	chr16_15026923_15027133_+	CSTF2T	NPIPA1	-0.22	339830	-18.3	7293		1	100
chr16_15024782_15032075_+	chr16_15031973_15032076_+	chr16_15027224_15027350_+	CSTF2T	NPIPA1	-0.19	339830	-18.3	7293		1	100
chr16_15024782_15032075_+	chr16_15031973_15032076_+	chr16_15029017_15029133_+	CSTF2T	NPIPA1	-0.2	339830	-18.3	7293		1	100
chr16_15026522_15027345_+	chr16_15026514_15026548_+	chr16_15026923_15027133_+	GRWD1	NPIPA1	-0.19	339836	-17.7	823		0.935733778358697	71
chr16_15026525_15030574_+	chr16_15026514_15026548_+	chr16_15026923_15027133_+	GRWD1	NPIPA1	-0.19	339837	-17	4049		1	90
chr16_15026525_15030574_+	chr16_15026514_15026548_+	chr16_15027224_15027350_+	GRWD1	NPIPA1	-0.17	339837	-17	4049		1	90
chr16_15026525_15030574_+	chr16_15026514_15026548_+	chr16_15029017_15029133_+	GRWD1	NPIPA1	-0.14	339837	-17	4049		1	90
chr16_15026527_15035563_+	chr16_15026514_15026548_+	chr16_15026923_15027133_+	GRWD1	NPIPA1	-0.19	339838	-18.6	9036		1	91
chr16_15026527_15035563_+	chr16_15026514_15026548_+	chr16_15027224_15027350_+	GRWD1	NPIPA1	-0.17	339838	-18.6	9036		1	91
chr16_15026527_15035563_+	chr16_15026514_15026548_+	chr16_15029017_15029133_+	GRWD1	NPIPA1	-0.14	339838	-18.6	9036		1	91
chr16_15026700_15029083_+	chr16_15029052_15029150_+	chr16_15026923_15027133_+	GRWD1	NPIPA1	-0.19	339841	-16.7	2383		0.407460434642757	73
chr16_15026700_15029083_+	chr16_15029052_15029150_+	chr16_15027224_15027350_+	GRWD1	NPIPA1	-0.17	339841	-16.7	2383		0.407460434642757	73
chr16_15027048_15032057_+	chr16_15031973_15032076_+	chr16_15027224_15027350_+	CSTF2T	NPIPA1	-0.19	339845	-19.4	5009		1	73
chr16_15027048_15032057_+	chr16_15031973_15032076_+	chr16_15029017_15029133_+	CSTF2T	NPIPA1	-0.2	339845	-19.4	5009		1	73
chr16_15027048_15032057_+	chr16_15031992_15032061_+	chr16_15031271_15031507_+	ILF3	NPIPA1	-0.14	339845	-19.4	5009		1	73
chr16_24551224_24560821_+	chr16_24551224_24551243_+	chr16_24551841_24552113_+	RBM15	RBBP6	-0.31	342595	-15.1	9597		0.309354098462513	92
chr16_24551224_24560821_+	chr16_24551224_24551243_+	chr16_24551904_24552113_+	RBM15	RBBP6	-0.31	342595	-15.1	9597		0.309354098462513	92
chr16_24551224_24560821_+	chr16_24551224_24551243_+	chr16_24551516_24552113_+	RBM15	RBBP6	-0.31	342595	-15.1	9597		0.309354098462513	92
chr16_24551224_24560821_+	chr16_24551224_24551243_+	chr16_24551817_24552113_+	RBM15	RBBP6	-0.31	342595	-15.1	9597		0.309354098462513	92
chr16_24551391_24560853_+	chr16_24551364_24551411_+	chr16_24551841_24552113_+	RBM15	RBBP6	-0.31	342610	-18.4	9462		1	91
chr16_24551391_24560853_+	chr16_24551364_24551411_+	chr16_24551904_24552113_+	RBM15	RBBP6	-0.31	342610	-18.4	9462		1	91
chr16_24551391_24560853_+	chr16_24551364_24551411_+	chr16_24551516_24552113_+	RBM15	RBBP6	-0.31	342610	-18.4	9462		1	91
chr16_24551391_24560853_+	chr16_24551364_24551411_+	chr16_24551817_24552113_+	RBM15	RBBP6	-0.31	342610	-18.4	9462		1	91
chr16_24551626_24560498_+	chr16_24551598_24551641_+	chr16_24551841_24552113_+	RBM15	RBBP6	-0.31	342622	-15.7	8872		1	60
chr16_24551626_24560498_+	chr16_24551598_24551641_+	chr16_24551904_24552113_+	RBM15	RBBP6	-0.31	342622	-15.7	8872		1	60
chr16_24551626_24560498_+	chr16_24551598_24551641_+	chr16_24551817_24552113_+	RBM15	RBBP6	-0.31	342622	-15.7	8872		1	60
chr16_28841936_28848042_+	chr16_28848029_28848126_+	chr16_28847767_28847806_+	U2AF2	ATXN2L	-0.37	343544	-21.6	6106		0.840820634133563	57
chr16_28841936_28848042_+	chr16_28848029_28848126_+	chr16_28847770_28847806_+	U2AF2	ATXN2L	-0.42	343544	-21.6	6106		0.840820634133563	57
chr16_28843505_28847858_+	chr16_28847824_28847889_+	chr16_28843817_28843888_+	U2AF1	ATXN2L	-0.36	343545	-21.8	4353		1	49
chr16_28843505_28847607_+	chr16_28847534_28847633_+	chr16_28843817_28843888_+	U2AF1	ATXN2L	-0.36	343547	-17.4	4102		0.475697801556559	39
chr16_28844827_28848180_+	chr16_28848169_28848195_+	chr16_28847767_28847806_+	U2AF2	ATXN2L	-0.37	343555	-18.6	3353		1	54
chr16_28844827_28848180_+	chr16_28848169_28848195_+	chr16_28847770_28847806_+	U2AF2	ATXN2L	-0.42	343555	-18.6	3353		1	54
chr16_28847578_28848039_+	chr16_28848029_28848126_+	chr16_28847767_28847806_+	U2AF2	ATXN2L	-0.37	343565	-17.5	461		0.404991908251769	49
chr16_28847578_28848039_+	chr16_28848029_28848126_+	chr16_28847770_28847806_+	U2AF2	ATXN2L	-0.42	343565	-17.5	461		0.404991908251769	49
chr16_28847587_28848127_+	chr16_28848029_28848126_+	chr16_28847767_28847806_+	U2AF2	ATXN2L	-0.37	343570	-16.7	540		1	48
chr16_28847587_28848127_+	chr16_28848029_28848126_+	chr16_28847770_28847806_+	U2AF2	ATXN2L	-0.42	343570	-16.7	540		1	48
chr16_28914996_28915735_+	chr16_28915699_28915737_+	chr16_28915021_28915062_+	HNRNPK	ATP2A1	0.48	343675	-19	739		1	3
chr16_28914996_28915735_+	chr16_28915699_28915737_+	chr16_28915021_28915147_+	HNRNPK	ATP2A1	0.48	343675	-19	739		1	3
chr16_30103759_30104123_-	chr16_30104119_30104163_-	chr16_30103898_30104120_-	SF3A3	YPEL3	-0.27	344165	-20.5	364		1	12
chr16_30103759_30104123_-	chr16_30104119_30104163_-	chr16_30103958_30104120_-	SF3A3	YPEL3	-0.27	344165	-20.5	364		1	12
chr16_30103759_30104123_-	chr16_30104119_30104163_-	chr16_30104082_30104120_-	SF3A3	YPEL3	-0.27	344165	-20.5	364		1	12
chr16_30103759_30104123_-	chr16_30104119_30104163_-	chr16_30104099_30104120_-	SF3A3	YPEL3	-0.27	344165	-20.5	364		1	12
chr16_30103759_30104123_-	chr16_30104114_30104171_-	chr16_30103898_30104120_-	SF3B4	YPEL3	-0.28	344165	-20.5	364		1	12
chr16_30103759_30104123_-	chr16_30104114_30104171_-	chr16_30103958_30104120_-	SF3B4	YPEL3	-0.28	344165	-20.5	364		1	12
chr16_30103759_30104123_-	chr16_30104114_30104171_-	chr16_30104082_30104120_-	SF3B4	YPEL3	-0.28	344165	-20.5	364		1	12
chr16_30103759_30104123_-	chr16_30104114_30104171_-	chr16_30104099_30104120_-	SF3B4	YPEL3	-0.28	344165	-20.5	364		1	12
chr16_70584474_70588262_+	chr16_70584458_70584517_+	chr16_70584553_70584581_+	SF3A3	SF3B3	0.3	355677	-19.4	3788		0.992825107350963	4
chr16_70713140_70713307_-	chr16_70713046_70713149_-	chr16_70713218_70713226_-	SRSF1	MTSS1L	0.31	355704	-18.6	167		1	9
chr16_70713140_70715583_-	chr16_70713046_70713149_-	chr16_70713218_70713226_-	SRSF1	MTSS1L	0.31	355705	-18.5	2443		0.534752427761348	9
chr17_25633998_25635995_+	chr17_25635965_25636003_+	chr17_25634770_25634896_+	QKI	WSB1	0.41	375359	-29	1997		1	45
chr17_25633998_25635995_+	chr17_25635965_25636003_+	chr17_25634770_25635018_+	QKI	WSB1	0.41	375359	-29	1997		1	45
chr17_25633998_25635995_+	chr17_25635965_25636003_+	chr17_25634770_25635233_+	QKI	WSB1	0.41	375359	-29	1997		1	45
chr17_25633998_25635995_+	chr17_25635965_25636003_+	chr17_25634770_25635873_+	QKI	WSB1	0.41	375359	-29	1997		1	45
chr17_27211143_27216045_-	chr17_27216010_27216058_-	chr17_27212875_27212965_-	U2AF2	FLOT2	0.35	376924	-16.9	4902		0.577315594827445	20
chr17_27211222_27216044_-	chr17_27216010_27216058_-	chr17_27212875_27212965_-	U2AF2	FLOT2	0.35	376931	-21.5	4822		0.72917784668266	16
chr17_27406779_27413464_-	chr17_27413451_27413480_-	chr17_27412622_27412666_-	GRWD1	MYO18A	0.28	378314	-16.6	6685		1	126
chr17_27407495_27413459_-	chr17_27407450_27407508_-	chr17_27412622_27412666_-	GRWD1	MYO18A	0.28	378328	-20.5	5964		0.467399536032139	117
chr17_27407495_27413459_-	chr17_27413451_27413480_-	chr17_27412622_27412666_-	GRWD1	MYO18A	0.28	378328	-20.5	5964		0.467399536032139	117
chr17_27407703_27416982_-	chr17_27416979_27417007_-	chr17_27412622_27412666_-	GRWD1	MYO18A	0.28	378333	-20.3	9279		0.71513664561405	139
chr17_27407955_27417836_-	chr17_27417827_27417859_-	chr17_27412622_27412666_-	GRWD1	MYO18A	0.28	378337	-19.9	9881		0.675319437646271	145
chr17_27408203_27413597_-	chr17_27413543_27413596_-	chr17_27412622_27412666_-	GRWD1	MYO18A	0.28	378341	-15.7	5394		1	106
chr17_27411766_27416982_-	chr17_27416979_27417007_-	chr17_27412622_27412666_-	GRWD1	MYO18A	0.28	378387	-20.7	5216		0.942228727106517	93
chr17_27412587_27418521_-	chr17_27412488_27412600_-	chr17_27412622_27412666_-	QKI	MYO18A	-0.31	378392	-22.9	5934		0.216930692705197	116
chr17_27412587_27418521_-	chr17_27412578_27412603_-	chr17_27412622_27412666_-	RBFOX2	MYO18A	-0.58	378392	-22.9	5934		0.216930692705197	116
chr17_29577014_29581680_+	chr17_29581573_29581674_+	chr17_29579956_29580018_+	QKI	NF1	-0.35	380593	-15.1	4666		0.573334430621141	35
chr17_29577014_29581680_+	chr17_29581674_29581719_+	chr17_29579956_29580018_+	QKI	NF1	-0.35	380593	-15.1	4666		0.573334430621141	35
chr17_29578271_29581676_+	chr17_29581573_29581674_+	chr17_29579956_29580018_+	QKI	NF1	-0.35	380597	-15.4	3405		0.296243855322606	35
chr17_29578271_29581676_+	chr17_29581674_29581719_+	chr17_29579956_29580018_+	QKI	NF1	-0.35	380597	-15.4	3405		0.296243855322606	35
chr17_29578301_29581676_+	chr17_29581573_29581674_+	chr17_29579956_29580018_+	QKI	NF1	-0.35	380598	-19.8	3375		0.296430857001467	35
chr17_29578311_29580168_+	chr17_29580155_29580254_+	chr17_29579956_29580018_+	QKI	NF1	-0.35	380600	-15.8	1857		1	28
chr17_29579519_29580223_+	chr17_29580155_29580254_+	chr17_29579956_29580018_+	QKI	NF1	-0.35	380606	-28.1	704		1	32
chr17_29579711_29580146_+	chr17_29580125_29580155_+	chr17_29579956_29580018_+	QKI	NF1	-0.35	380608	-28.6	435		1	28
chr17_29579750_29580156_+	chr17_29580125_29580155_+	chr17_29579956_29580018_+	QKI	NF1	-0.35	380610	-18.7	406		1	27
chr17_29579752_29580197_+	chr17_29580155_29580254_+	chr17_29579956_29580018_+	QKI	NF1	-0.35	380611	-18.4	445		1	29
chr17_29579910_29580256_+	chr17_29580155_29580254_+	chr17_29579956_29580018_+	QKI	NF1	-0.35	380615	-15.5	346		1	29
chr17_30688599_30697169_+	chr17_30697134_30697180_+	chr17_30693684_30693776_+	TIA1	ZNF207	0.3	381125	-18.2	8570		0.793875477725993	62
chr17_30688599_30697169_+	chr17_30697134_30697180_+	chr17_30693696_30693776_+	TIA1	ZNF207	0.29	381125	-18.2	8570		0.793875477725993	62
chr17_30689000_30697146_+	chr17_30697134_30697180_+	chr17_30693684_30693776_+	TIA1	ZNF207	0.3	381126	-17.4	8146		1	61
chr17_30689000_30697146_+	chr17_30697134_30697180_+	chr17_30693696_30693776_+	TIA1	ZNF207	0.29	381126	-17.4	8146		1	61
chr17_38279690_38288295_+	chr17_38288277_38288335_+	chr17_38287254_38287837_+	U2AF2	MSL1	-0.39	390176	-16.2	8605		1	605
chr17_38280804_38288291_+	chr17_38288277_38288335_+	chr17_38287254_38287837_+	U2AF2	MSL1	-0.39	390208	-17.6	7487		0.309504843352019	602
chr17_46125682_46126233_+	chr17_46126207_46126226_+	chr17_46126135_46126226_+	DDX3X	NFE2L1	-0.3	398166	-20.8	551		1	110
chr17_46125682_46126233_+	chr17_46126207_46126226_+	chr17_46126146_46126226_+	DDX3X	NFE2L1	-0.3	398166	-20.8	551		1	110
chr17_46125712_46132899_+	chr17_46125721_46125821_+	chr17_46126135_46126226_+	DDX3X	NFE2L1	-0.3	398171	-16.8	7187		0.556976506140697	404
chr17_46125712_46132899_+	chr17_46125721_46125821_+	chr17_46126146_46126226_+	DDX3X	NFE2L1	-0.3	398171	-16.8	7187		0.556976506140697	404
chr17_46125715_46128318_+	chr17_46125721_46125821_+	chr17_46126135_46126226_+	DDX3X	NFE2L1	-0.3	398172	-16.6	2603		0.187976759738495	158
chr17_46125715_46128318_+	chr17_46128305_46128336_+	chr17_46126135_46126226_+	DDX3X	NFE2L1	-0.3	398172	-16.6	2603		0.187976759738495	158
chr17_46125715_46128318_+	chr17_46125721_46125821_+	chr17_46126146_46126226_+	DDX3X	NFE2L1	-0.3	398172	-16.6	2603		0.187976759738495	158
chr17_46125715_46128318_+	chr17_46128305_46128336_+	chr17_46126146_46126226_+	DDX3X	NFE2L1	-0.3	398172	-16.6	2603		0.187976759738495	158
chr17_46125715_46132069_+	chr17_46125721_46125821_+	chr17_46126135_46126226_+	DDX3X	NFE2L1	-0.3	398173	-26.6	6354		0.291822080756209	360
chr17_46125715_46132069_+	chr17_46125721_46125821_+	chr17_46126146_46126226_+	DDX3X	NFE2L1	-0.3	398173	-26.6	6354		0.291822080756209	360
chr17_46125729_46132094_+	chr17_46125721_46125821_+	chr17_46126135_46126226_+	DDX3X	NFE2L1	-0.3	398177	-19.7	6365		1	364
chr17_46125729_46132094_+	chr17_46125721_46125821_+	chr17_46126146_46126226_+	DDX3X	NFE2L1	-0.3	398177	-19.7	6365		1	364
chr17_46125729_46132142_+	chr17_46125721_46125821_+	chr17_46126135_46126226_+	DDX3X	NFE2L1	-0.3	398178	-16.9	6413		1	373
chr17_46125729_46132142_+	chr17_46125721_46125821_+	chr17_46126146_46126226_+	DDX3X	NFE2L1	-0.3	398178	-16.9	6413		1	373
chr17_46125730_46132024_+	chr17_46125721_46125821_+	chr17_46126135_46126226_+	DDX3X	NFE2L1	-0.3	398179	-16.3	6294		1	345
chr17_46125730_46132024_+	chr17_46125721_46125821_+	chr17_46126146_46126226_+	DDX3X	NFE2L1	-0.3	398179	-16.3	6294		1	345
chr17_46125731_46129260_+	chr17_46125721_46125821_+	chr17_46126135_46126226_+	DDX3X	NFE2L1	-0.3	398180	-17.9	3529		0.684550361532827	205
chr17_46125731_46129260_+	chr17_46125721_46125821_+	chr17_46126146_46126226_+	DDX3X	NFE2L1	-0.3	398180	-17.9	3529		0.684550361532827	205
chr17_46125734_46128042_+	chr17_46125721_46125821_+	chr17_46126135_46126226_+	DDX3X	NFE2L1	-0.3	398181	-21.4	2308		1	128
chr17_46125734_46128042_+	chr17_46127967_46128057_+	chr17_46126135_46126226_+	DDX3X	NFE2L1	-0.3	398181	-21.4	2308		1	128
chr17_46125734_46128042_+	chr17_46125721_46125821_+	chr17_46126146_46126226_+	DDX3X	NFE2L1	-0.3	398181	-21.4	2308		1	128
chr17_46125734_46128042_+	chr17_46127967_46128057_+	chr17_46126146_46126226_+	DDX3X	NFE2L1	-0.3	398181	-21.4	2308		1	128
chr17_46125735_46129578_+	chr17_46125721_46125821_+	chr17_46126135_46126226_+	DDX3X	NFE2L1	-0.3	398182	-15.4	3843		0.769585854051911	235
chr17_46125735_46129578_+	chr17_46125721_46125821_+	chr17_46126146_46126226_+	DDX3X	NFE2L1	-0.3	398182	-15.4	3843		0.769585854051911	235
chr17_46125737_46128278_+	chr17_46125721_46125821_+	chr17_46126135_46126226_+	DDX3X	NFE2L1	-0.3	398183	-18.4	2541		0.143942130473712	145
chr17_46125737_46128278_+	chr17_46128248_46128305_+	chr17_46126135_46126226_+	DDX3X	NFE2L1	-0.3	398183	-18.4	2541		0.143942130473712	145
chr17_46125737_46128278_+	chr17_46125721_46125821_+	chr17_46126146_46126226_+	DDX3X	NFE2L1	-0.3	398183	-18.4	2541		0.143942130473712	145
chr17_46125737_46128278_+	chr17_46128248_46128305_+	chr17_46126146_46126226_+	DDX3X	NFE2L1	-0.3	398183	-18.4	2541		0.143942130473712	145
chr17_46125743_46130839_+	chr17_46125721_46125821_+	chr17_46126135_46126226_+	DDX3X	NFE2L1	-0.3	398184	-26.7	5096		1	251
chr17_46125743_46130839_+	chr17_46125721_46125821_+	chr17_46126146_46126226_+	DDX3X	NFE2L1	-0.3	398184	-26.7	5096		1	251
chr17_46125744_46128401_+	chr17_46125721_46125821_+	chr17_46126135_46126226_+	DDX3X	NFE2L1	-0.3	398185	-23.9	2657		1	184
chr17_46125744_46128401_+	chr17_46128342_46128425_+	chr17_46126135_46126226_+	DDX3X	NFE2L1	-0.3	398185	-23.9	2657		1	184
chr17_46125744_46128401_+	chr17_46125721_46125821_+	chr17_46126146_46126226_+	DDX3X	NFE2L1	-0.3	398185	-23.9	2657		1	184
chr17_46125744_46128401_+	chr17_46128342_46128425_+	chr17_46126146_46126226_+	DDX3X	NFE2L1	-0.3	398185	-23.9	2657		1	184
chr17_46125754_46134391_+	chr17_46125721_46125821_+	chr17_46126135_46126226_+	DDX3X	NFE2L1	-0.3	398187	-18.9	8637		1	420
chr17_46125754_46134391_+	chr17_46125721_46125821_+	chr17_46126146_46126226_+	DDX3X	NFE2L1	-0.3	398187	-18.9	8637		1	420
chr17_46125755_46130913_+	chr17_46125721_46125821_+	chr17_46126135_46126226_+	DDX3X	NFE2L1	-0.3	398188	-17.4	5158		1	269
chr17_46125755_46130913_+	chr17_46125721_46125821_+	chr17_46126146_46126226_+	DDX3X	NFE2L1	-0.3	398188	-17.4	5158		1	269
chr17_46125764_46131456_+	chr17_46125721_46125821_+	chr17_46126135_46126226_+	DDX3X	NFE2L1	-0.3	398190	-21.6	5692		0.589213984660065	276
chr17_46125764_46131456_+	chr17_46125721_46125821_+	chr17_46126146_46126226_+	DDX3X	NFE2L1	-0.3	398190	-21.6	5692		0.589213984660065	276
chr17_46125769_46126234_+	chr17_46125721_46125821_+	chr17_46126135_46126226_+	DDX3X	NFE2L1	-0.3	398191	-19.8	465		1	110
chr17_46125769_46126234_+	chr17_46126207_46126226_+	chr17_46126135_46126226_+	DDX3X	NFE2L1	-0.3	398191	-19.8	465		1	110
chr17_46125769_46126234_+	chr17_46125721_46125821_+	chr17_46126146_46126226_+	DDX3X	NFE2L1	-0.3	398191	-19.8	465		1	110
chr17_46125769_46126234_+	chr17_46126207_46126226_+	chr17_46126146_46126226_+	DDX3X	NFE2L1	-0.3	398191	-19.8	465		1	110
chr17_46125773_46128218_+	chr17_46125721_46125821_+	chr17_46126135_46126226_+	DDX3X	NFE2L1	-0.3	398193	-16.1	2445		0.640019733505487	141
chr17_46125773_46128218_+	chr17_46128184_46128226_+	chr17_46126135_46126226_+	DDX3X	NFE2L1	-0.3	398193	-16.1	2445		0.640019733505487	141
chr17_46125773_46128218_+	chr17_46125721_46125821_+	chr17_46126146_46126226_+	DDX3X	NFE2L1	-0.3	398193	-16.1	2445		0.640019733505487	141
chr17_46125773_46128218_+	chr17_46128184_46128226_+	chr17_46126146_46126226_+	DDX3X	NFE2L1	-0.3	398193	-16.1	2445		0.640019733505487	141
chr17_46125775_46129473_+	chr17_46125721_46125821_+	chr17_46126135_46126226_+	DDX3X	NFE2L1	-0.3	398195	-25.2	3698		0.462720470317178	222
chr17_46125775_46129473_+	chr17_46125721_46125821_+	chr17_46126146_46126226_+	DDX3X	NFE2L1	-0.3	398195	-25.2	3698		0.462720470317178	222
chr17_46125775_46132079_+	chr17_46125721_46125821_+	chr17_46126135_46126226_+	DDX3X	NFE2L1	-0.3	398196	-18.2	6304		0.887779431435441	363
chr17_46125775_46132079_+	chr17_46125721_46125821_+	chr17_46126146_46126226_+	DDX3X	NFE2L1	-0.3	398196	-18.2	6304		0.887779431435441	363
chr17_46125776_46131033_+	chr17_46125721_46125821_+	chr17_46126135_46126226_+	DDX3X	NFE2L1	-0.3	398197	-15.6	5257		0.438923865961385	270
chr17_46125776_46131033_+	chr17_46125721_46125821_+	chr17_46126146_46126226_+	DDX3X	NFE2L1	-0.3	398197	-15.6	5257		0.438923865961385	270
chr17_46125778_46128042_+	chr17_46125721_46125821_+	chr17_46126135_46126226_+	DDX3X	NFE2L1	-0.3	398198	-20.6	2264		0.450994606523901	128
chr17_46125778_46128042_+	chr17_46127967_46128057_+	chr17_46126135_46126226_+	DDX3X	NFE2L1	-0.3	398198	-20.6	2264		0.450994606523901	128
chr17_46125778_46128042_+	chr17_46125721_46125821_+	chr17_46126146_46126226_+	DDX3X	NFE2L1	-0.3	398198	-20.6	2264		0.450994606523901	128
chr17_46125778_46128042_+	chr17_46127967_46128057_+	chr17_46126146_46126226_+	DDX3X	NFE2L1	-0.3	398198	-20.6	2264		0.450994606523901	128
chr17_46125779_46129523_+	chr17_46125721_46125821_+	chr17_46126135_46126226_+	DDX3X	NFE2L1	-0.3	398199	-17.9	3744		0.872073702623547	230
chr17_46125779_46129523_+	chr17_46125721_46125821_+	chr17_46126146_46126226_+	DDX3X	NFE2L1	-0.3	398199	-17.9	3744		0.872073702623547	230
chr17_46125780_46132158_+	chr17_46125721_46125821_+	chr17_46126135_46126226_+	DDX3X	NFE2L1	-0.3	398201	-20.3	6378		0.589959110481541	377
chr17_46125780_46132158_+	chr17_46125721_46125821_+	chr17_46126146_46126226_+	DDX3X	NFE2L1	-0.3	398201	-20.3	6378		0.589959110481541	377
chr17_46125782_46134401_+	chr17_46125721_46125821_+	chr17_46126135_46126226_+	DDX3X	NFE2L1	-0.3	398202	-15	8619		0.608056540567257	420
chr17_46125782_46134401_+	chr17_46125721_46125821_+	chr17_46126146_46126226_+	DDX3X	NFE2L1	-0.3	398202	-15	8619		0.608056540567257	420
chr17_46125786_46130906_+	chr17_46125721_46125821_+	chr17_46126135_46126226_+	DDX3X	NFE2L1	-0.3	398204	-20.9	5120		0.387842935618804	269
chr17_46125786_46130906_+	chr17_46125721_46125821_+	chr17_46126146_46126226_+	DDX3X	NFE2L1	-0.3	398204	-20.9	5120		0.387842935618804	269
chr17_46125789_46134715_+	chr17_46125721_46125821_+	chr17_46126135_46126226_+	DDX3X	NFE2L1	-0.3	398205	-15.7	8926		0.243604956868538	420
chr17_46125789_46134715_+	chr17_46125721_46125821_+	chr17_46126146_46126226_+	DDX3X	NFE2L1	-0.3	398205	-15.7	8926		0.243604956868538	420
chr17_46125790_46130782_+	chr17_46125721_46125821_+	chr17_46126135_46126226_+	DDX3X	NFE2L1	-0.3	398206	-16.8	4992		1	241
chr17_46125790_46130782_+	chr17_46125721_46125821_+	chr17_46126146_46126226_+	DDX3X	NFE2L1	-0.3	398206	-16.8	4992		1	241
chr17_46125791_46132074_+	chr17_46125721_46125821_+	chr17_46126135_46126226_+	DDX3X	NFE2L1	-0.3	398207	-24.1	6283		0.364427518338559	361
chr17_46125791_46132074_+	chr17_46125721_46125821_+	chr17_46126146_46126226_+	DDX3X	NFE2L1	-0.3	398207	-24.1	6283		0.364427518338559	361
chr17_46125792_46134393_+	chr17_46125721_46125821_+	chr17_46126135_46126226_+	DDX3X	NFE2L1	-0.3	398208	-17.9	8601		1	419
chr17_46125792_46134393_+	chr17_46125721_46125821_+	chr17_46126146_46126226_+	DDX3X	NFE2L1	-0.3	398208	-17.9	8601		1	419
chr17_46125802_46129256_+	chr17_46125721_46125821_+	chr17_46126135_46126226_+	DDX3X	NFE2L1	-0.3	398209	-17.3	3454		1	203
chr17_46125802_46129256_+	chr17_46125721_46125821_+	chr17_46126146_46126226_+	DDX3X	NFE2L1	-0.3	398209	-17.3	3454		1	203
chr17_46125818_46129259_+	chr17_46125721_46125821_+	chr17_46126135_46126226_+	DDX3X	NFE2L1	-0.3	398210	-19	3441		1	203
chr17_46125818_46129259_+	chr17_46125721_46125821_+	chr17_46126146_46126226_+	DDX3X	NFE2L1	-0.3	398210	-19	3441		1	203
chr17_46125872_46128352_+	chr17_46128342_46128425_+	chr17_46126135_46126226_+	DDX3X	NFE2L1	-0.3	398217	-19	2480		0.428155885755554	169
chr17_46125872_46128352_+	chr17_46128342_46128425_+	chr17_46126146_46126226_+	DDX3X	NFE2L1	-0.3	398217	-19	2480		0.428155885755554	169
chr17_46125888_46128044_+	chr17_46127967_46128057_+	chr17_46126135_46126226_+	DDX3X	NFE2L1	-0.3	398219	-20.3	2156		1	123
chr17_46125888_46128044_+	chr17_46127967_46128057_+	chr17_46126146_46126226_+	DDX3X	NFE2L1	-0.3	398219	-20.3	2156		1	123
chr17_46126020_46127991_+	chr17_46127967_46128057_+	chr17_46126135_46126226_+	DDX3X	NFE2L1	-0.3	398228	-16.9	1971		1	112
chr17_46126020_46127991_+	chr17_46127967_46128057_+	chr17_46126146_46126226_+	DDX3X	NFE2L1	-0.3	398228	-16.9	1971		1	112
chr17_46126024_46128353_+	chr17_46128336_46128342_+	chr17_46126135_46126226_+	DDX3X	NFE2L1	-0.3	398232	-18	2329		1	168
chr17_46126024_46128353_+	chr17_46128342_46128425_+	chr17_46126135_46126226_+	DDX3X	NFE2L1	-0.3	398232	-18	2329		1	168
chr17_46126024_46128353_+	chr17_46128336_46128342_+	chr17_46126146_46126226_+	DDX3X	NFE2L1	-0.3	398232	-18	2329		1	168
chr17_46126024_46128353_+	chr17_46128342_46128425_+	chr17_46126146_46126226_+	DDX3X	NFE2L1	-0.3	398232	-18	2329		1	168
chr17_46126051_46128378_+	chr17_46128342_46128425_+	chr17_46126135_46126226_+	DDX3X	NFE2L1	-0.3	398238	-15.9	2327		0.775827613917091	170
chr17_46126051_46128378_+	chr17_46128342_46128425_+	chr17_46126146_46126226_+	DDX3X	NFE2L1	-0.3	398238	-15.9	2327		0.775827613917091	170
chr17_46126100_46127989_+	chr17_46127967_46128057_+	chr17_46126135_46126226_+	DDX3X	NFE2L1	-0.3	398246	-17	1889		0.227443861836471	110
chr17_46126100_46127989_+	chr17_46127967_46128057_+	chr17_46126146_46126226_+	DDX3X	NFE2L1	-0.3	398246	-17	1889		0.227443861836471	110
chr17_46126125_46128297_+	chr17_46128248_46128305_+	chr17_46126135_46126226_+	DDX3X	NFE2L1	-0.3	398255	-21.2	2172		0.77997827551695	138
chr17_46126125_46128297_+	chr17_46128248_46128305_+	chr17_46126146_46126226_+	DDX3X	NFE2L1	-0.3	398255	-21.2	2172		0.77997827551695	138
chr17_49336303_49336684_-	chr17_49336640_49336677_-	chr17_49336504_49336567_-	NKRF	MBTD1	0.31	404929	-15.4	381		1	15
chr17_56080985_56084653_-	chr17_56080956_56080989_-	chr17_56082759_56082961_-	TIA1	SRSF1	-0.29	408747	-20.7	3668	-1.274	1	133
chr17_56080985_56084653_-	chr17_56080956_56080989_-	chr17_56082775_56082961_-	TIA1	SRSF1	-0.28	408747	-20.7	3668	-1.274	1	133
chr17_56081856_56083019_-	chr17_56082990_56083032_-	chr17_56082759_56082961_-	TIA1	SRSF1	-0.29	408800	-15.5	1163	4.135	1	90
chr17_56081856_56083019_-	chr17_56082990_56083032_-	chr17_56082775_56082961_-	TIA1	SRSF1	-0.28	408800	-15.5	1163	4.135	1	90
chr17_56082409_56083014_-	chr17_56082990_56083032_-	chr17_56082759_56082961_-	TIA1	SRSF1	-0.29	408830	-17.5	605	0.125	1	65
chr17_56082409_56083014_-	chr17_56082990_56083032_-	chr17_56082775_56082961_-	TIA1	SRSF1	-0.28	408830	-17.5	605	0.125	1	65
chr17_56082499_56084590_-	chr17_56082494_56082539_-	chr17_56082759_56082961_-	TIA1	SRSF1	-0.29	408835	-15.4	2091	-0.0230000000000001	1	66
chr17_56082499_56084590_-	chr17_56082494_56082539_-	chr17_56082775_56082961_-	TIA1	SRSF1	-0.28	408835	-15.4	2091	-0.0230000000000001	1	66
chr17_56082595_56083891_-	chr17_56082591_56082635_-	chr17_56082759_56082961_-	TIA1	SRSF1	-0.29	408837	-19.8	1296	-0.755	0.485507691368571	55
chr17_56082595_56083891_-	chr17_56082591_56082635_-	chr17_56082775_56082961_-	TIA1	SRSF1	-0.28	408837	-19.8	1296	-0.755	0.485507691368571	55
chr17_56082621_56084031_-	chr17_56082591_56082635_-	chr17_56082759_56082961_-	TIA1	SRSF1	-0.29	408838	-18.7	1410	-1.173	1	54
chr17_56082621_56084031_-	chr17_56082591_56082635_-	chr17_56082775_56082961_-	TIA1	SRSF1	-0.28	408838	-18.7	1410	-1.173	1	54
chr17_56082662_56084533_-	chr17_56082641_56082689_-	chr17_56082759_56082961_-	TIA1	SRSF1	-0.29	408839	-17.4	1871	-0.607	0.0498676461551685	51
chr17_56082662_56084533_-	chr17_56082641_56082689_-	chr17_56082775_56082961_-	TIA1	SRSF1	-0.28	408839	-17.4	1871	-0.607	0.0498676461551685	51
chr17_56082713_56082966_-	chr17_56082702_56082750_-	chr17_56082759_56082961_-	TIA1	SRSF1	-0.29	408840	-15.7	253	-0.306	0.875284589819789	40
chr17_56082713_56082966_-	chr17_56082702_56082750_-	chr17_56082775_56082961_-	TIA1	SRSF1	-0.28	408840	-15.7	253	-0.306	0.875284589819789	40
chr17_56082731_56084299_-	chr17_56082702_56082750_-	chr17_56082759_56082961_-	TIA1	SRSF1	-0.29	408841	-18.8	1568	-0.279	1	43
chr17_56082731_56084299_-	chr17_56082702_56082750_-	chr17_56082775_56082961_-	TIA1	SRSF1	-0.28	408841	-18.8	1568	-0.279	1	43
chr17_61800492_61805698_-	chr17_61805663_61805711_-	chr17_61803998_61804055_-	PRPF8	STRADA	0.35	414664	-19.6	5206		0.513418720721353	6
chr17_73781291_73788500_+	chr17_73781279_73781354_+	chr17_73787852_73788100_+	NCBP2	UNK	-0.43	416772	-20	7209			17
chr17_74085394_74087345_-	chr17_74087340_74087355_-	chr17_74087224_74087316_-	EFTUD2	EXOC7	0.21	416840	-16.5	1951		1	16
chr17_74087136_74087355_-	chr17_74087340_74087355_-	chr17_74087224_74087316_-	EFTUD2	EXOC7	0.21	416844	-17.2	219		0.506718296597077	12
chr19_11018815_11026402_+	chr19_11018745_11018843_+	chr19_11022860_11022928_+	PPIG	CARM1	-0.18	441092	-17.6	7587		0.655756986465093	3
chr19_17316068_17321316_+	chr19_17321295_17321365_+	chr19_17321142_17321189_+	RBFOX2	MYO9B	-0.59	444929	-16.4	5248		0.44059660759412	1
chr19_42388457_42396105_+	chr19_42396088_42396128_+	chr19_42388515_42388560_+	BUD13	ARHGEF1	0.3	453170	-16.6	7648		1	34
chr19_54370841_54379486_+	chr19_54379454_54379506_+	chr19_54371137_54371197_+	DDX55	MYADM	0.29	458869	-18.7	8645		1	1
chr2_20541935_20550448_-	chr2_20550394_20550440_-	chr2_20550358_20550382_-	CSTF2T	PUM2	-0.3	461000	-19.9	8513		1	8
chr2_20541935_20550448_-	chr2_20550441_20550468_-	chr2_20550358_20550382_-	CSTF2T	PUM2	-0.3	461000	-19.9	8513		1	8
chr2_20541938_20550610_-	chr2_20550564_20550605_-	chr2_20550358_20550382_-	CSTF2T	PUM2	-0.3	461001	-16.2	8672		1	13
chr2_20541938_20550610_-	chr2_20550564_20550605_-	chr2_20550358_20550463_-	CSTF2T	PUM2	-0.3	461001	-16.2	8672		1	13
chr2_20549344_20550568_-	chr2_20550564_20550605_-	chr2_20550358_20550382_-	CSTF2T	PUM2	-0.3	461002	-15.3	1224		1	12
chr2_20549344_20550568_-	chr2_20550564_20550605_-	chr2_20550358_20550463_-	CSTF2T	PUM2	-0.3	461002	-15.3	1224		1	12
chr2_20550176_20550549_-	chr2_20550112_20550179_-	chr2_20550358_20550382_-	CSTF2T	PUM2	-0.3	461003	-17	373		1	12
chr2_20550176_20550549_-	chr2_20550112_20550179_-	chr2_20550358_20550463_-	CSTF2T	PUM2	-0.3	461003	-17	373		1	12
chr2_20550195_20550576_-	chr2_20550564_20550605_-	chr2_20550358_20550382_-	CSTF2T	PUM2	-0.3	461005	-15.8	381		1	12
chr2_20550195_20550576_-	chr2_20550564_20550605_-	chr2_20550358_20550463_-	CSTF2T	PUM2	-0.3	461005	-15.8	381		1	12
chr2_55526779_55530323_-	chr2_55530295_55530344_-	chr2_55530205_55530288_-	PTBP1	CCDC88A	0.4	472881	-20.1	3544		0.223731046054237	49
chr2_55527466_55530319_-	chr2_55530295_55530344_-	chr2_55530205_55530288_-	PTBP1	CCDC88A	0.4	472894	-15.2	2853		0.855160567656727	42
chr2_55530062_55530351_-	chr2_55530295_55530344_-	chr2_55530205_55530288_-	PTBP1	CCDC88A	0.4	472909	-16	289		1	29
chr2_61406246_61414801_+	chr2_61406233_61406263_+	chr2_61413115_61413216_+	GRWD1	AHSA2	-0.15	476541	-18.5	8555		1	39
chr2_61408507_61417663_+	chr2_61408467_61408516_+	chr2_61413115_61413216_+	GRWD1	AHSA2	-0.15	476543	-15.5	9156		0.951782841701877	68
chr2_61408514_61414709_+	chr2_61408516_61408522_+	chr2_61413115_61413216_+	GRWD1	AHSA2	-0.15	476544	-18.1	6195		1	31
chr2_61408514_61414709_+	chr2_61408522_61408533_+	chr2_61413115_61413216_+	GRWD1	AHSA2	-0.15	476544	-18.1	6195		1	31
chr2_63215042_63221176_+	chr2_63215038_63215072_+	chr2_63215066_63215139_+	QKI	EHBP1	0.57	477570	-15.8	6134		0.437116798273614	170
chr2_63215042_63221176_+	chr2_63215038_63215072_+	chr2_63215066_63215173_+	QKI	EHBP1	0.42	477570	-15.8	6134		0.437116798273614	170
chr2_63215043_63221287_+	chr2_63215038_63215072_+	chr2_63215066_63215139_+	QKI	EHBP1	0.57	477571	-17.1	6244		1	179
chr2_63215043_63221287_+	chr2_63215038_63215072_+	chr2_63215066_63215173_+	QKI	EHBP1	0.42	477571	-17.1	6244		1	179
chr2_63215044_63216848_+	chr2_63215038_63215072_+	chr2_63215066_63215139_+	QKI	EHBP1	0.57	477572	-17.1	1804		1	26
chr2_63215044_63216848_+	chr2_63215038_63215072_+	chr2_63215066_63215173_+	QKI	EHBP1	0.42	477572	-17.1	1804		1	26
chr2_63215058_63220360_+	chr2_63215038_63215072_+	chr2_63215066_63215139_+	QKI	EHBP1	0.57	477573	-18.1	5302		0.30612092124885	160
chr2_63215058_63220360_+	chr2_63215038_63215072_+	chr2_63215066_63215173_+	QKI	EHBP1	0.42	477573	-18.1	5302		0.30612092124885	160
chr2_70452567_70456238_-	chr2_70452510_70452586_-	chr2_70455476_70455594_-	TIA1	C2orf42	0.2	483462	-16.6	3671		1	15
chr2_70452569_70455686_-	chr2_70452510_70452586_-	chr2_70455476_70455594_-	TIA1	C2orf42	0.2	483463	-15	3117		1	14
chr2_74755339_74755551_-	chr2_74755316_74755349_-	chr2_74755375_74755448_-	U2AF1	AUP1	-0.32	485531	-17.5	212		1	7
chr2_74755342_74756819_-	chr2_74755316_74755349_-	chr2_74755375_74755448_-	U2AF1	AUP1	-0.32	485532	-18.2	1477		0.226093001690007	8
chr2_74755342_74756819_-	chr2_74755316_74755349_-	chr2_74755544_74755616_-	U2AF1	AUP1	-0.42	485532	-18.2	1477		0.226093001690007	8
chr2_102477277_102480211_+	chr2_102477266_102477293_+	chr2_102477287_102477448_+	QKI	MAP4K4	0.44	488731	-15.3	2934		0.824924546443826	1
chr2_153535475_153535672_-	chr2_153535452_153535506_-	chr2_153535570_153535623_-	QKI	PRPF40A	-0.29	507166	-15.1	197		0.483318695060835	5
chr2_209169507_209169864_+	chr2_209169511_209169537_+	chr2_209169570_209169737_+	U2AF2	PIKFYVE	0.63	533979	-18.7	357		1	7
chr2_209169507_209169864_+	chr2_209169511_209169537_+	chr2_209169570_209169852_+	U2AF2	PIKFYVE	0.69	533979	-18.7	357		1	7
chr1_82446402_82452755_+	chr1_82452743_82452784_+	chr1_82452585_82452713_+	QKI	LPHN2	0.63	53846	-15	6353		1	285
chr2_220084262_220093210_-	chr2_220093201_220093249_-	chr2_220091596_220091655_-	SF3B4	ATG9A	-0.29	538463	-24.5	8948		1	55
chr2_220084262_220093210_-	chr2_220093201_220093249_-	chr2_220092644_220092801_-	SF3B4	ATG9A	-0.3	538463	-24.5	8948		1	55
chr2_220084777_220093230_-	chr2_220093201_220093249_-	chr2_220091596_220091655_-	SF3B4	ATG9A	-0.29	538478	-32.5	8453		1	45
chr2_220084777_220093230_-	chr2_220093201_220093249_-	chr2_220092644_220092801_-	SF3B4	ATG9A	-0.3	538478	-32.5	8453		1	45
chr2_220086993_220093234_-	chr2_220093201_220093249_-	chr2_220091596_220091655_-	SF3B4	ATG9A	-0.29	538492	-19.9	6241		0.883704326153716	26
chr2_220086993_220093234_-	chr2_220093201_220093249_-	chr2_220092644_220092801_-	SF3B4	ATG9A	-0.3	538492	-19.9	6241		0.883704326153716	26
chr1_82447346_82452749_+	chr1_82452743_82452784_+	chr1_82452585_82452713_+	QKI	LPHN2	0.63	53920	-17.9	5403		0.460290842776992	243
chr1_82452295_82452762_+	chr1_82452743_82452784_+	chr1_82452585_82452713_+	QKI	LPHN2	0.63	54020	-15.2	467		0.317185398396472	190
chr20_2636679_2636880_+	chr20_2636672_2636716_+	chr20_2636757_2636860_+	PRPF8	NOP56	-0.4	542474	-16.8	201		1	4
chr20_2636679_2636880_+	chr20_2636868_2636873_+	chr20_2636757_2636860_+	PRPF8	NOP56	-0.4	542474	-16.8	201		1	4
chr20_2636679_2636880_+	chr20_2636873_2636889_+	chr20_2636757_2636860_+	PRPF8	NOP56	-0.4	542474	-16.8	201		1	4
chr20_2636679_2636880_+	chr20_2636861_2636931_+	chr20_2636757_2636860_+	XPO5	NOP56	-0.19	542474	-16.8	201		1	4
chr20_34322019_34330118_-	chr20_34330102_34330140_-	chr20_34328021_34328519_-	NCBP2	RBM39	-0.26	551508	-17.1	8099		1	118
chr20_34322019_34330118_-	chr20_34330102_34330140_-	chr20_34328447_34328519_-	NCBP2	RBM39	-0.25	551508	-17.1	8099		1	118
chr20_34322033_34330101_-	chr20_34330056_34330102_-	chr20_34328021_34328519_-	NCBP2	RBM39	-0.26	551510	-16.8	8068		0.53456559313103	118
chr20_34322033_34330101_-	chr20_34330056_34330102_-	chr20_34328447_34328519_-	NCBP2	RBM39	-0.25	551510	-16.8	8068		0.53456559313103	118
chr20_34322033_34330101_-	chr20_34322030_34322055_-	chr20_34328021_34328519_-	TIA1	RBM39	0.27	551510	-16.8	8068		0.53456559313103	118
chr20_34322033_34330101_-	chr20_34322030_34322055_-	chr20_34328447_34328519_-	TIA1	RBM39	0.18	551510	-16.8	8068		0.53456559313103	118
chr20_34322040_34330119_-	chr20_34330102_34330140_-	chr20_34328021_34328519_-	NCBP2	RBM39	-0.26	551513	-17.6	8079		0.545411088009725	118
chr20_34322040_34330119_-	chr20_34330102_34330140_-	chr20_34328447_34328519_-	NCBP2	RBM39	-0.25	551513	-17.6	8079		0.545411088009725	118
chr20_34322040_34330119_-	chr20_34322030_34322055_-	chr20_34328021_34328519_-	TIA1	RBM39	0.27	551513	-17.6	8079		0.545411088009725	118
chr20_34322040_34330119_-	chr20_34322030_34322055_-	chr20_34328447_34328519_-	TIA1	RBM39	0.18	551513	-17.6	8079		0.545411088009725	118
chr20_34322043_34330238_-	chr20_34322030_34322055_-	chr20_34328021_34328519_-	TIA1	RBM39	0.27	551514	-19	8195		1	118
chr20_34322043_34330238_-	chr20_34322030_34322055_-	chr20_34328447_34328519_-	TIA1	RBM39	0.18	551514	-19	8195		1	118
chr20_34322043_34330139_-	chr20_34330102_34330140_-	chr20_34328021_34328519_-	NCBP2	RBM39	-0.26	551515	-23.8	8096		0.556861622452479	118
chr20_34322043_34330139_-	chr20_34330102_34330140_-	chr20_34328447_34328519_-	NCBP2	RBM39	-0.25	551515	-23.8	8096		0.556861622452479	118
chr20_34322043_34330139_-	chr20_34322030_34322055_-	chr20_34328021_34328519_-	TIA1	RBM39	0.27	551515	-23.8	8096		0.556861622452479	118
chr20_34322043_34330139_-	chr20_34322030_34322055_-	chr20_34328447_34328519_-	TIA1	RBM39	0.18	551515	-23.8	8096		0.556861622452479	118
chr20_34322118_34330014_-	chr20_34330007_34330020_-	chr20_34328021_34328519_-	SF3B4	RBM39	-0.19	551525	-22.7	7896		1	110
chr20_34322133_34328457_-	chr20_34328394_34328474_-	chr20_34327025_34327469_-	PRPF8	RBM39	0.19	551527	-18.8	6324		1	102
chr20_34322133_34328457_-	chr20_34328394_34328474_-	chr20_34327315_34327469_-	PRPF8	RBM39	0.3	551527	-18.8	6324		1	102
chr20_34322136_34330117_-	chr20_34330102_34330140_-	chr20_34328021_34328519_-	NCBP2	RBM39	-0.26	551528	-17.3	7981		1	111
chr20_34322136_34330117_-	chr20_34330102_34330140_-	chr20_34328447_34328519_-	NCBP2	RBM39	-0.25	551528	-17.3	7981		1	111
chr20_34322137_34328755_-	chr20_34328703_34328765_-	chr20_34327025_34327469_-	PRPF8	RBM39	0.19	551529	-15.6	6618		1	104
chr20_34322137_34328755_-	chr20_34328703_34328765_-	chr20_34327315_34327469_-	PRPF8	RBM39	0.3	551529	-15.6	6618		1	104
chr20_34322215_34330186_-	chr20_34330140_34330175_-	chr20_34328021_34328519_-	NCBP2	RBM39	-0.26	551531	-16.9	7971		1	111
chr20_34322215_34330186_-	chr20_34330140_34330175_-	chr20_34328447_34328519_-	NCBP2	RBM39	-0.25	551531	-16.9	7971		1	111
chr20_34322270_34330133_-	chr20_34330102_34330140_-	chr20_34328021_34328519_-	NCBP2	RBM39	-0.26	551534	-22.7	7863		0.208747552433573	110
chr20_34322270_34330133_-	chr20_34330102_34330140_-	chr20_34328447_34328519_-	NCBP2	RBM39	-0.25	551534	-22.7	7863		0.208747552433573	110
chr20_34322644_34330157_-	chr20_34330140_34330175_-	chr20_34328021_34328519_-	NCBP2	RBM39	-0.26	551540	-16.9	7513		1	104
chr20_34322644_34330157_-	chr20_34330140_34330175_-	chr20_34328447_34328519_-	NCBP2	RBM39	-0.25	551540	-16.9	7513		1	104
chr20_34322742_34330139_-	chr20_34330102_34330140_-	chr20_34328021_34328519_-	NCBP2	RBM39	-0.26	551545	-17.1	7397		1	103
chr20_34322742_34330139_-	chr20_34330102_34330140_-	chr20_34328447_34328519_-	NCBP2	RBM39	-0.25	551545	-17.1	7397		1	103
chr20_34323007_34328749_-	chr20_34328703_34328765_-	chr20_34327025_34327469_-	PRPF8	RBM39	0.19	551549	-17.1	5742		1	96
chr20_34323007_34328749_-	chr20_34328703_34328765_-	chr20_34327315_34327469_-	PRPF8	RBM39	0.3	551549	-17.1	5742		1	96
chr20_34326994_34330118_-	chr20_34330102_34330140_-	chr20_34328021_34328519_-	NCBP2	RBM39	-0.26	551555	-19.9	3124		0.659577871721495	101
chr20_34326994_34330118_-	chr20_34330102_34330140_-	chr20_34328447_34328519_-	NCBP2	RBM39	-0.25	551555	-19.9	3124		0.659577871721495	101
chr20_34326994_34330118_-	chr20_34326991_34327015_-	chr20_34328021_34328519_-	SF3B4	RBM39	-0.19	551555	-19.9	3124		0.659577871721495	101
chr20_34326994_34330118_-	chr20_34326976_34327007_-	chr20_34328021_34328519_-	TIA1	RBM39	0.27	551555	-19.9	3124		0.659577871721495	101
chr20_34326994_34330118_-	chr20_34326976_34327007_-	chr20_34328447_34328519_-	TIA1	RBM39	0.18	551555	-19.9	3124		0.659577871721495	101
chr20_34326994_34330118_-	chr20_34326965_34327015_-	chr20_34328021_34328519_-	U2AF1	RBM39	-0.29	551555	-19.9	3124		0.659577871721495	101
chr20_34326994_34330118_-	chr20_34326965_34327015_-	chr20_34328447_34328519_-	U2AF1	RBM39	-0.47	551555	-19.9	3124		0.659577871721495	101
chr20_34327311_34328422_-	chr20_34328394_34328474_-	chr20_34327315_34327469_-	PRPF8	RBM39	0.3	551566	-19.7	1111		1	85
chr20_34327328_34330096_-	chr20_34330056_34330102_-	chr20_34328021_34328519_-	NCBP2	RBM39	-0.26	551568	-19.5	2768		1	94
chr20_34327328_34330096_-	chr20_34330056_34330102_-	chr20_34328447_34328519_-	NCBP2	RBM39	-0.25	551568	-19.5	2768		1	94
chr20_34327330_34330025_-	chr20_34330007_34330020_-	chr20_34328021_34328519_-	SF3B4	RBM39	-0.19	551572	-16.8	2695		1	92
chr20_34327330_34330025_-	chr20_34330020_34330038_-	chr20_34328021_34328519_-	SF3B4	RBM39	-0.19	551572	-16.8	2695		1	92
chr20_34327473_34330164_-	chr20_34330140_34330175_-	chr20_34328021_34328519_-	NCBP2	RBM39	-0.26	551574	-16.8	2691		1	94
chr20_34327473_34330164_-	chr20_34330140_34330175_-	chr20_34328447_34328519_-	NCBP2	RBM39	-0.25	551574	-16.8	2691		1	94
chr20_34327473_34330164_-	chr20_34327432_34327529_-	chr20_34328021_34328519_-	SF3A3	RBM39	-0.22	551574	-16.8	2691		1	94
chr20_34327473_34330164_-	chr20_34327432_34327529_-	chr20_34328447_34328519_-	SF3A3	RBM39	-0.29	551574	-16.8	2691		1	94
chr20_34327473_34330164_-	chr20_34327475_34327499_-	chr20_34328021_34328519_-	SF3B4	RBM39	-0.19	551574	-16.8	2691		1	94
chr20_34327474_34329531_-	chr20_34327432_34327529_-	chr20_34328021_34328519_-	SF3A3	RBM39	-0.22	551575	-18.8	2057		1	88
chr20_34327474_34329531_-	chr20_34327432_34327529_-	chr20_34328447_34328519_-	SF3A3	RBM39	-0.29	551575	-18.8	2057		1	88
chr20_34327474_34329531_-	chr20_34327475_34327499_-	chr20_34328021_34328519_-	SF3B4	RBM39	-0.19	551575	-18.8	2057		1	88
chr20_34327508_34330036_-	chr20_34327432_34327529_-	chr20_34328021_34328519_-	SF3A3	RBM39	-0.22	551578	-21.4	2528		0.432967867579705	86
chr20_34327508_34330036_-	chr20_34327432_34327529_-	chr20_34328447_34328519_-	SF3A3	RBM39	-0.29	551578	-21.4	2528		0.432967867579705	86
chr20_34327508_34330036_-	chr20_34327505_34327528_-	chr20_34328021_34328519_-	SF3B4	RBM39	-0.19	551578	-21.4	2528		0.432967867579705	86
chr20_34327508_34330036_-	chr20_34330020_34330038_-	chr20_34328021_34328519_-	SF3B4	RBM39	-0.19	551578	-21.4	2528		0.432967867579705	86
chr20_34327510_34328663_-	chr20_34327432_34327529_-	chr20_34328021_34328519_-	SF3A3	RBM39	-0.22	551579	-24.2	1153		0.495215343777385	81
chr20_34327510_34328663_-	chr20_34327432_34327529_-	chr20_34328447_34328519_-	SF3A3	RBM39	-0.29	551579	-24.2	1153		0.495215343777385	81
chr20_34327510_34328663_-	chr20_34327505_34327528_-	chr20_34328021_34328519_-	SF3B4	RBM39	-0.19	551579	-24.2	1153		0.495215343777385	81
chr20_34327511_34330238_-	chr20_34327432_34327529_-	chr20_34328021_34328519_-	SF3A3	RBM39	-0.22	551580	-19.7	2727		0.249489792641336	88
chr20_34327511_34330238_-	chr20_34327432_34327529_-	chr20_34328447_34328519_-	SF3A3	RBM39	-0.29	551580	-19.7	2727		0.249489792641336	88
chr20_34327511_34330238_-	chr20_34327505_34327528_-	chr20_34328021_34328519_-	SF3B4	RBM39	-0.19	551580	-19.7	2727		0.249489792641336	88
chr20_34327512_34329972_-	chr20_34327432_34327529_-	chr20_34328021_34328519_-	SF3A3	RBM39	-0.22	551581	-18.1	2460		1	85
chr20_34327512_34329972_-	chr20_34327432_34327529_-	chr20_34328447_34328519_-	SF3A3	RBM39	-0.29	551581	-18.1	2460		1	85
chr20_34327512_34329972_-	chr20_34327505_34327528_-	chr20_34328021_34328519_-	SF3B4	RBM39	-0.19	551581	-18.1	2460		1	85
chr20_34327929_34330101_-	chr20_34330056_34330102_-	chr20_34328021_34328519_-	NCBP2	RBM39	-0.26	551594	-20.7	2172		1	70
chr20_34327929_34330101_-	chr20_34330056_34330102_-	chr20_34328447_34328519_-	NCBP2	RBM39	-0.25	551594	-20.7	2172		1	70
chr20_34328000_34330109_-	chr20_34330056_34330102_-	chr20_34328021_34328519_-	NCBP2	RBM39	-0.26	551595	-15.3	2109		0.921011987596455	69
chr20_34328000_34330109_-	chr20_34330102_34330140_-	chr20_34328021_34328519_-	NCBP2	RBM39	-0.26	551595	-15.3	2109		0.921011987596455	69
chr20_34328000_34330109_-	chr20_34330056_34330102_-	chr20_34328447_34328519_-	NCBP2	RBM39	-0.25	551595	-15.3	2109		0.921011987596455	69
chr20_34328000_34330109_-	chr20_34330102_34330140_-	chr20_34328447_34328519_-	NCBP2	RBM39	-0.25	551595	-15.3	2109		0.921011987596455	69
chr20_34328000_34330109_-	chr20_34327995_34328010_-	chr20_34328021_34328519_-	TIA1	RBM39	0.27	551595	-15.3	2109		0.921011987596455	69
chr20_34328000_34330109_-	chr20_34327995_34328010_-	chr20_34328447_34328519_-	TIA1	RBM39	0.18	551595	-15.3	2109		0.921011987596455	69
chr20_42087688_42089787_+	chr20_42087678_42087777_+	chr20_42087793_42088060_+	FUBP3	SRSF6	0.26	554602	-20.3	2099		1	13
chr20_42087707_42089841_+	chr20_42087678_42087777_+	chr20_42087793_42088060_+	FUBP3	SRSF6	0.26	554603	-15.9	2134		0.668829081182268	15
chr20_42087735_42088123_+	chr20_42087678_42087777_+	chr20_42087793_42088060_+	FUBP3	SRSF6	0.26	554605	-15.6	388		1	10
chr20_42087770_42089869_+	chr20_42087678_42087777_+	chr20_42087793_42088060_+	FUBP3	SRSF6	0.26	554606	-16.8	2099		1	14
chr3_9470608_9475666_+	chr3_9475610_9475658_+	chr3_9471511_9471735_+	PRPF8	SETD5	-0.39	573302	-15.6	5058		0.298674896013674	304
chr3_9471067_9476222_+	chr3_9476206_9476228_+	chr3_9471511_9471735_+	PRPF8	SETD5	-0.39	573322	-16.9	5155		1	325
chr3_9471150_9475661_+	chr3_9475610_9475658_+	chr3_9471511_9471735_+	PRPF8	SETD5	-0.39	573334	-18.4	4511		1	294
chr3_9471238_9476221_+	chr3_9476206_9476228_+	chr3_9471511_9471735_+	PRPF8	SETD5	-0.39	573339	-17.3	4983		0.171482621771532	317
chr3_9471288_9476221_+	chr3_9476206_9476228_+	chr3_9471511_9471735_+	PRPF8	SETD5	-0.39	573348	-19.5	4933		0.429107355753196	312
chr3_9471383_9475641_+	chr3_9475610_9475658_+	chr3_9471511_9471735_+	PRPF8	SETD5	-0.39	573361	-16.7	4258		1	279
chr3_9471442_9476410_+	chr3_9471444_9471505_+	chr3_9471609_9471735_+	HNRNPK	SETD5	0.59	573368	-20.1	4968		1	319
chr3_9471442_9476410_+	chr3_9471444_9471505_+	chr3_9471634_9471735_+	HNRNPK	SETD5	0.59	573368	-20.1	4968		1	319
chr3_9471442_9476410_+	chr3_9471444_9471505_+	chr3_9471657_9471735_+	HNRNPK	SETD5	0.59	573368	-20.1	4968		1	319
chr3_9471458_9475450_+	chr3_9471444_9471505_+	chr3_9471609_9471735_+	HNRNPK	SETD5	0.59	573369	-17.2	3992		1	271
chr3_9471458_9475450_+	chr3_9471444_9471505_+	chr3_9471634_9471735_+	HNRNPK	SETD5	0.59	573369	-17.2	3992		1	271
chr3_9471458_9475450_+	chr3_9471444_9471505_+	chr3_9471657_9471735_+	HNRNPK	SETD5	0.59	573369	-17.2	3992		1	271
chr3_9471462_9475918_+	chr3_9471444_9471505_+	chr3_9471609_9471735_+	HNRNPK	SETD5	0.59	573370	-23.6	4456		1	301
chr3_9471462_9475918_+	chr3_9471444_9471505_+	chr3_9471634_9471735_+	HNRNPK	SETD5	0.59	573370	-23.6	4456		1	301
chr3_9471462_9475918_+	chr3_9471444_9471505_+	chr3_9471657_9471735_+	HNRNPK	SETD5	0.59	573370	-23.6	4456		1	301
chr3_9471463_9476418_+	chr3_9471444_9471505_+	chr3_9471609_9471735_+	HNRNPK	SETD5	0.59	573372	-26.8	4955		0.401639284949351	318
chr3_9471463_9476418_+	chr3_9471444_9471505_+	chr3_9471634_9471735_+	HNRNPK	SETD5	0.59	573372	-26.8	4955		0.401639284949351	318
chr3_9471463_9476418_+	chr3_9471444_9471505_+	chr3_9471657_9471735_+	HNRNPK	SETD5	0.59	573372	-26.8	4955		0.401639284949351	318
chr3_9471464_9478580_+	chr3_9471444_9471505_+	chr3_9471609_9471735_+	HNRNPK	SETD5	0.59	573373	-17.2	7116		0.262510056255385	328
chr3_9471464_9478580_+	chr3_9471444_9471505_+	chr3_9471634_9471735_+	HNRNPK	SETD5	0.59	573373	-17.2	7116		0.262510056255385	328
chr3_9471464_9478580_+	chr3_9471444_9471505_+	chr3_9471657_9471735_+	HNRNPK	SETD5	0.59	573373	-17.2	7116		0.262510056255385	328
chr3_9471468_9477421_+	chr3_9471444_9471505_+	chr3_9471609_9471735_+	HNRNPK	SETD5	0.59	573374	-16.1	5953		1	322
chr3_9471468_9477421_+	chr3_9471444_9471505_+	chr3_9471634_9471735_+	HNRNPK	SETD5	0.59	573374	-16.1	5953		1	322
chr3_9471468_9477421_+	chr3_9471444_9471505_+	chr3_9471657_9471735_+	HNRNPK	SETD5	0.59	573374	-16.1	5953		1	322
chr3_9471469_9474020_+	chr3_9471444_9471505_+	chr3_9471609_9471735_+	HNRNPK	SETD5	0.59	573375	-16.6	2551		1	244
chr3_9471469_9474020_+	chr3_9471444_9471505_+	chr3_9471634_9471735_+	HNRNPK	SETD5	0.59	573375	-16.6	2551		1	244
chr3_9471469_9474020_+	chr3_9471444_9471505_+	chr3_9471657_9471735_+	HNRNPK	SETD5	0.59	573375	-16.6	2551		1	244
chr3_9471487_9475493_+	chr3_9471444_9471505_+	chr3_9471609_9471735_+	HNRNPK	SETD5	0.59	573376	-19.9	4006		1	273
chr3_9471487_9475493_+	chr3_9471444_9471505_+	chr3_9471634_9471735_+	HNRNPK	SETD5	0.59	573376	-19.9	4006		1	273
chr3_9471487_9475493_+	chr3_9471444_9471505_+	chr3_9471657_9471735_+	HNRNPK	SETD5	0.59	573376	-19.9	4006		1	273
chr3_9471488_9473441_+	chr3_9471444_9471505_+	chr3_9471609_9471735_+	HNRNPK	SETD5	0.59	573377	-16.8	1953		1	210
chr3_9471488_9473441_+	chr3_9471444_9471505_+	chr3_9471634_9471735_+	HNRNPK	SETD5	0.59	573377	-16.8	1953		1	210
chr3_9471488_9473441_+	chr3_9471444_9471505_+	chr3_9471657_9471735_+	HNRNPK	SETD5	0.59	573377	-16.8	1953		1	210
chr3_9471488_9476420_+	chr3_9471444_9471505_+	chr3_9471609_9471735_+	HNRNPK	SETD5	0.59	573378	-25.3	4932		1	318
chr3_9471488_9476420_+	chr3_9471444_9471505_+	chr3_9471634_9471735_+	HNRNPK	SETD5	0.59	573378	-25.3	4932		1	318
chr3_9471488_9476420_+	chr3_9471444_9471505_+	chr3_9471657_9471735_+	HNRNPK	SETD5	0.59	573378	-25.3	4932		1	318
chr3_9471489_9476583_+	chr3_9471444_9471505_+	chr3_9471609_9471735_+	HNRNPK	SETD5	0.59	573379	-16	5094		1	321
chr3_9471489_9476583_+	chr3_9471444_9471505_+	chr3_9471634_9471735_+	HNRNPK	SETD5	0.59	573379	-16	5094		1	321
chr3_9471489_9476583_+	chr3_9471444_9471505_+	chr3_9471657_9471735_+	HNRNPK	SETD5	0.59	573379	-16	5094		1	321
chr3_9471491_9478180_+	chr3_9471444_9471505_+	chr3_9471609_9471735_+	HNRNPK	SETD5	0.59	573380	-16.9	6689		0.369488767999038	327
chr3_9471491_9478180_+	chr3_9471444_9471505_+	chr3_9471634_9471735_+	HNRNPK	SETD5	0.59	573380	-16.9	6689		0.369488767999038	327
chr3_9471491_9478180_+	chr3_9471444_9471505_+	chr3_9471657_9471735_+	HNRNPK	SETD5	0.59	573380	-16.9	6689		0.369488767999038	327
chr3_9471497_9476236_+	chr3_9471444_9471505_+	chr3_9471609_9471735_+	HNRNPK	SETD5	0.59	573381	-15.8	4739		0.0649245626694621	308
chr3_9471497_9476236_+	chr3_9471444_9471505_+	chr3_9471634_9471735_+	HNRNPK	SETD5	0.59	573381	-15.8	4739		0.0649245626694621	308
chr3_9471497_9476236_+	chr3_9471444_9471505_+	chr3_9471657_9471735_+	HNRNPK	SETD5	0.59	573381	-15.8	4739		0.0649245626694621	308
chr3_9510190_9510542_+	chr3_9510526_9510560_+	chr3_9510203_9510259_+	HNRNPM	SETD5	0.44	573641	-20	352		0.454957338262168	51
chr3_12938893_12944332_-	chr3_12944287_12944336_-	chr3_12944273_12944322_-	RBFOX2	IQSEC1	-0.32	574712	-15.9	5439		0.791568132295483	79
chr3_12939289_12944324_-	chr3_12944287_12944336_-	chr3_12944273_12944322_-	RBFOX2	IQSEC1	-0.32	574721	-17.8	5035		1	77
chr3_12941019_12944326_-	chr3_12944287_12944336_-	chr3_12944273_12944322_-	RBFOX2	IQSEC1	-0.32	574749	-15.2	3307		1	65
chr3_12941054_12944335_-	chr3_12944287_12944336_-	chr3_12944273_12944322_-	RBFOX2	IQSEC1	-0.32	574754	-19	3281		0.504847952224117	65
chr3_12943777_12944334_-	chr3_12944287_12944336_-	chr3_12944273_12944322_-	RBFOX2	IQSEC1	-0.32	574775	-18.2	557		1	35
chr3_12943813_12944324_-	chr3_12944287_12944336_-	chr3_12944273_12944322_-	RBFOX2	IQSEC1	-0.32	574777	-16.7	511		0.675927499992769	29
chr3_12943833_12944329_-	chr3_12944287_12944336_-	chr3_12944273_12944322_-	RBFOX2	IQSEC1	-0.32	574778	-19.5	496		0.680974219498247	26
chr3_12944079_12944333_-	chr3_12944287_12944336_-	chr3_12944273_12944322_-	RBFOX2	IQSEC1	-0.32	574779	-23.6	254		0.561344233634417	23
chr3_12944248_12944330_-	chr3_12944287_12944336_-	chr3_12944273_12944322_-	RBFOX2	IQSEC1	-0.32	574780	-19.3	82		1	21
chr3_33438009_33442461_-	chr3_33437977_33438021_-	chr3_33438237_33438370_-	U2AF2	UBP1	-0.52	580645	-16.2	4452		0.638062316226052	5
chr3_50139368_50142575_+	chr3_50142568_50142574_+	chr3_50141681_50141741_+	GRWD1	RBM5	0.14	584189	-16.5	3207		0.253095246353576	82
chr3_50139368_50142575_+	chr3_50142521_50142572_+	chr3_50141681_50141741_+	PPIG	RBM5	0.17	584189	-16.5	3207		0.253095246353576	82
chr3_50140291_50144299_+	chr3_50144271_50144294_+	chr3_50141681_50141741_+	GRWD1	RBM5	0.14	584225	-17.7	4008		1	36
chr3_50140291_50144299_+	chr3_50144268_50144295_+	chr3_50141681_50141741_+	PPIG	RBM5	0.17	584225	-17.7	4008		1	36
chr3_50355390_50360284_-	chr3_50355326_50355398_-	chr3_50358797_50359144_-	LARP4	HYAL2	0.34	584584	-21.1	4894		0.375453454524133	30
chr3_50355390_50360284_-	chr3_50355326_50355398_-	chr3_50358797_50359204_-	LARP4	HYAL2	0.34	584584	-21.1	4894		0.375453454524133	30
chr3_57902878_57911938_+	chr3_57911858_57911957_+	chr3_57911572_57911661_+	QKI	SLMAP	-0.35	590702	-15	9060		0.434132511871408	100
chr3_57909407_57911897_+	chr3_57911858_57911957_+	chr3_57911572_57911661_+	QKI	SLMAP	-0.35	590763	-15.3	2490		0.333259188717916	91
chr3_149679863_149686040_-	chr3_149686013_149686059_-	chr3_149684055_149684373_-	QKI	ANKUB1	0.53	622880	-15.3	6177		1	96
chr3_149679863_149686040_-	chr3_149686013_149686059_-	chr3_149684072_149684373_-	QKI	ANKUB1	0.53	622880	-15.3	6177		1	96
chr3_149679863_149686040_-	chr3_149686013_149686059_-	chr3_149684103_149684373_-	QKI	ANKUB1	0.53	622880	-15.3	6177		1	96
chr3_149683141_149686058_-	chr3_149686013_149686059_-	chr3_149684055_149684373_-	QKI	ANKUB1	0.53	622893	-21	2917		1	95
chr3_149683141_149686058_-	chr3_149686013_149686059_-	chr3_149684072_149684373_-	QKI	ANKUB1	0.53	622893	-21	2917		1	95
chr3_149683141_149686058_-	chr3_149686013_149686059_-	chr3_149684103_149684373_-	QKI	ANKUB1	0.53	622893	-21	2917		1	95
chr3_149683187_149688660_-	chr3_149688646_149688703_-	chr3_149684055_149684373_-	DDX3X	PFN2	0.31	622899	-15.4	5473		1	104
chr3_149683187_149688660_-	chr3_149688646_149688703_-	chr3_149684072_149684373_-	DDX3X	PFN2	0.31	622899	-15.4	5473		1	104
chr3_149683187_149688660_-	chr3_149688646_149688703_-	chr3_149684103_149684373_-	DDX3X	PFN2	0.31	622899	-15.4	5473		1	104
chr3_149683214_149686050_-	chr3_149686013_149686059_-	chr3_149684055_149684373_-	QKI	ANKUB1	0.53	622901	-16.1	2836		0.447830931111749	95
chr3_149683214_149686050_-	chr3_149686013_149686059_-	chr3_149684072_149684373_-	QKI	ANKUB1	0.53	622901	-16.1	2836		0.447830931111749	95
chr3_149683214_149686050_-	chr3_149686013_149686059_-	chr3_149684103_149684373_-	QKI	ANKUB1	0.53	622901	-16.1	2836		0.447830931111749	95
chr3_149683280_149686042_-	chr3_149686013_149686059_-	chr3_149684055_149684373_-	QKI	ANKUB1	0.53	622907	-16.2	2762		0.612018224772553	92
chr3_149683280_149686042_-	chr3_149686013_149686059_-	chr3_149684072_149684373_-	QKI	ANKUB1	0.53	622907	-16.2	2762		0.612018224772553	92
chr3_149683280_149686042_-	chr3_149686013_149686059_-	chr3_149684103_149684373_-	QKI	ANKUB1	0.53	622907	-16.2	2762		0.612018224772553	92
chr3_149683302_149688675_-	chr3_149688646_149688703_-	chr3_149684055_149684373_-	DDX3X	PFN2	0.31	622910	-16.4	5373		1	100
chr3_149683302_149688675_-	chr3_149688646_149688703_-	chr3_149684072_149684373_-	DDX3X	PFN2	0.31	622910	-16.4	5373		1	100
chr3_149683302_149688675_-	chr3_149688646_149688703_-	chr3_149684103_149684373_-	DDX3X	PFN2	0.31	622910	-16.4	5373		1	100
chr3_149683547_149688681_-	chr3_149688646_149688703_-	chr3_149684055_149684373_-	DDX3X	PFN2	0.31	622920	-31	5134		1	98
chr3_149683547_149688681_-	chr3_149688646_149688703_-	chr3_149684072_149684373_-	DDX3X	PFN2	0.31	622920	-31	5134		1	98
chr3_149683547_149688681_-	chr3_149688646_149688703_-	chr3_149684103_149684373_-	DDX3X	PFN2	0.31	622920	-31	5134		1	98
chr3_149683600_149688661_-	chr3_149688646_149688703_-	chr3_149684055_149684373_-	DDX3X	PFN2	0.31	622922	-15.4	5061		1	91
chr3_149683600_149688661_-	chr3_149688646_149688703_-	chr3_149684072_149684373_-	DDX3X	PFN2	0.31	622922	-15.4	5061		1	91
chr3_149683600_149688661_-	chr3_149688646_149688703_-	chr3_149684103_149684373_-	DDX3X	PFN2	0.31	622922	-15.4	5061		1	91
chr3_149683718_149684387_-	chr3_149684371_149684382_-	chr3_149684055_149684373_-	QKI	ANKUB1	0.53	622929	-15.3	669		0.0304198405534413	77
chr3_149683718_149684387_-	chr3_149684371_149684382_-	chr3_149684072_149684373_-	QKI	ANKUB1	0.53	622929	-15.3	669		0.0304198405534413	77
chr3_149683718_149684387_-	chr3_149684371_149684382_-	chr3_149684103_149684373_-	QKI	ANKUB1	0.53	622929	-15.3	669		0.0304198405534413	77
chr3_149683887_149686041_-	chr3_149686013_149686059_-	chr3_149684055_149684373_-	QKI	ANKUB1	0.53	622935	-18.1	2154		0.138950020760307	73
chr3_149683887_149686041_-	chr3_149686013_149686059_-	chr3_149684072_149684373_-	QKI	ANKUB1	0.53	622935	-18.1	2154		0.138950020760307	73
chr3_149683887_149686041_-	chr3_149686013_149686059_-	chr3_149684103_149684373_-	QKI	ANKUB1	0.53	622935	-18.1	2154		0.138950020760307	73
chr3_149684056_149688661_-	chr3_149688646_149688703_-	chr3_149684072_149684373_-	DDX3X	PFN2	0.31	622940	-17.9	4605		0.603532308478325	76
chr3_149684056_149688661_-	chr3_149688646_149688703_-	chr3_149684103_149684373_-	DDX3X	PFN2	0.31	622940	-17.9	4605		0.603532308478325	76
chr3_152164340_152173889_+	chr3_152173846_152173927_+	chr3_152173331_152173366_+	U2AF1	MBNL1	0.36	623706	-15.5	9549		1	167
chr3_152164573_152173918_+	chr3_152173846_152173927_+	chr3_152173331_152173366_+	U2AF1	MBNL1	0.36	623717	-15.5	9345		0.152601951535464	176
chr3_152165070_152173908_+	chr3_152173846_152173927_+	chr3_152173331_152173366_+	U2AF1	MBNL1	0.36	623730	-19.7	8838		1	170
chr3_156865943_156875104_-	chr3_156865944_156865950_-	chr3_156874725_156874872_-	LSM11	CCNL1	0.13	624766	-15.1	9161		0.489676669510381	60
chr3_156865943_156875104_-	chr3_156865944_156865950_-	chr3_156874796_156874872_-	LSM11	CCNL1	0.14	624766	-15.1	9161		0.489676669510381	60
chr3_156865943_156875104_-	chr3_156865944_156865950_-	chr3_156874800_156874872_-	LSM11	CCNL1	0.15	624766	-15.1	9161		0.489676669510381	60
chr3_156865943_156875104_-	chr3_156865944_156865950_-	chr3_156874842_156874872_-	LSM11	CCNL1	0.14	624766	-15.1	9161		0.489676669510381	60
chr3_156869789_156876137_-	chr3_156869776_156869841_-	chr3_156874725_156874872_-	EFTUD2	CCNL1	0.24	624784	-15.4	6348		0.525097868433972	52
chr3_156869789_156876137_-	chr3_156869776_156869841_-	chr3_156874800_156874872_-	EFTUD2	CCNL1	0.25	624784	-15.4	6348		0.525097868433972	52
chr3_156869791_156876307_-	chr3_156869776_156869841_-	chr3_156874725_156874872_-	EFTUD2	CCNL1	0.24	624785	-17.7	6516		1	53
chr3_156869791_156876307_-	chr3_156869776_156869841_-	chr3_156874800_156874872_-	EFTUD2	CCNL1	0.25	624785	-17.7	6516		1	53
chr3_156869810_156876087_-	chr3_156869776_156869841_-	chr3_156874725_156874872_-	EFTUD2	CCNL1	0.24	624787	-15.7	6277		1	51
chr3_156869810_156876087_-	chr3_156869776_156869841_-	chr3_156874800_156874872_-	EFTUD2	CCNL1	0.25	624787	-15.7	6277		1	51
chr3_156869857_156876100_-	chr3_156869860_156869877_-	chr3_156874725_156874872_-	EFTUD2	CCNL1	0.24	624789	-17	6243		1	50
chr3_156869857_156876100_-	chr3_156869860_156869877_-	chr3_156874800_156874872_-	EFTUD2	CCNL1	0.25	624789	-17	6243		1	50
chr3_184096830_184106687_+	chr3_184096786_184096839_+	chr3_184105162_184105189_+	HNRNPK	EIF2B5	-0.34	635160	-16.6	9857		0.455655073134123	122
chr3_184096830_184106687_+	chr3_184096786_184096839_+	chr3_184105162_184105265_+	HNRNPK	EIF2B5	-0.33	635160	-16.6	9857		0.455655073134123	122
chr3_184097550_184107553_+	chr3_184097538_184097576_+	chr3_184105162_184105189_+	HNRNPK	EIF2B5	-0.34	635166	-21.4	10003		0.52487585330433	96
chr3_184097550_184107553_+	chr3_184097538_184097576_+	chr3_184105162_184105265_+	HNRNPK	EIF2B5	-0.33	635166	-21.4	10003		0.52487585330433	96
chr3_184097572_184107265_+	chr3_184097538_184097576_+	chr3_184105162_184105189_+	HNRNPK	EIF2B5	-0.34	635170	-18	9693		1	93
chr3_184097572_184107265_+	chr3_184097538_184097576_+	chr3_184105162_184105265_+	HNRNPK	EIF2B5	-0.33	635170	-18	9693		1	93
chr3_184098077_184107265_+	chr3_184097964_184098143_+	chr3_184105162_184105189_+	HNRNPK	EIF2B5	-0.34	635181	-28.9	9188		1	59
chr3_184098077_184107265_+	chr3_184097964_184098143_+	chr3_184105162_184105265_+	HNRNPK	EIF2B5	-0.33	635181	-28.9	9188		1	59
chr4_1804620_1808852_+	chr4_1804599_1804647_+	chr4_1804641_1804791_+	SF3A3	FGFR3	0.36	639555	-22.7	4232		0.659183736962139	5
chr4_1804620_1808852_+	chr4_1804599_1804647_+	chr4_1804641_1804879_+	SF3A3	FGFR3	0.32	639555	-22.7	4232		0.659183736962139	5
chr4_1804620_1808852_+	chr4_1804599_1804647_+	chr4_1805419_1805563_+	SF3A3	FGFR3	-0.35	639555	-22.7	4232		0.659183736962139	5
chr1_1326889_1328101_-	chr1_1326868_1326948_-	chr1_1328059_1328096_-	U2AF1	CCNL2	-0.57	65	-22.3	1212		0.373608225555552	21
chr4_83286396_83294886_-	chr4_83294845_83294886_-	chr4_83292681_83292737_-	DDX3X	HNRNPD	0.15	651252	-15.2	8490		1	56
chr4_83287288_83294911_-	chr4_83294908_83294958_-	chr4_83292681_83292737_-	DDX3X	HNRNPD	0.15	651253	-16.5	7623		1	57
chr4_83287288_83294911_-	chr4_83294898_83294967_-	chr4_83292681_83292737_-	EIF3D	HNRNPD	0.18	651253	-16.5	7623		1	57
chr4_83289006_83295030_-	chr4_83295015_83295064_-	chr4_83292681_83292737_-	DDX3X	HNRNPD	0.15	651260	-19.1	6024		0.515274575634967	61
chr4_83289123_83294997_-	chr4_83294980_83295015_-	chr4_83292681_83292737_-	DDX3X	HNRNPD	0.15	651264	-18.7	5874		0.460290842776992	59
chr4_83289130_83295108_-	chr4_83295081_83295138_-	chr4_83292681_83292737_-	NCBP2	HNRNPD	0.15	651266	-18.1	5978		1	60
chr4_83289131_83294855_-	chr4_83294845_83294886_-	chr4_83292681_83292737_-	DDX3X	HNRNPD	0.15	651267	-20.2	5724		1	50
chr4_83289131_83294919_-	chr4_83294908_83294958_-	chr4_83292681_83292737_-	DDX3X	HNRNPD	0.15	651268	-21.7	5788		1	54
chr4_83289131_83294919_-	chr4_83294898_83294967_-	chr4_83292681_83292737_-	EIF3D	HNRNPD	0.18	651268	-21.7	5788		1	54
chr4_83289193_83294937_-	chr4_83294908_83294958_-	chr4_83292681_83292737_-	DDX3X	HNRNPD	0.15	651272	-16.2	5744		0.455655073134123	52
chr4_83289193_83294937_-	chr4_83294898_83294967_-	chr4_83292681_83292737_-	EIF3D	HNRNPD	0.18	651272	-16.2	5744		0.455655073134123	52
chr4_83291996_83295000_-	chr4_83294980_83295015_-	chr4_83292681_83292737_-	DDX3X	HNRNPD	0.15	651275	-18.2	3004		1	53
chr4_83292093_83295022_-	chr4_83294980_83295015_-	chr4_83292681_83292737_-	DDX3X	HNRNPD	0.15	651279	-18.6	2929		0.477290624684513	53
chr4_83292093_83295022_-	chr4_83295015_83295064_-	chr4_83292681_83292737_-	DDX3X	HNRNPD	0.15	651279	-18.6	2929		0.477290624684513	53
chr4_83344448_83346821_-	chr4_83346764_83346816_-	chr4_83346716_83346820_-	U2AF2	HNRNPDL	0.47	651313	-16.8	2373		1	36
chr4_83344448_83346821_-	chr4_83346816_83346836_-	chr4_83346716_83346820_-	U2AF2	HNRNPDL	0.47	651313	-16.8	2373		1	36
chr4_83345866_83346950_-	chr4_83345839_83345877_-	chr4_83346716_83346820_-	DDX6	HNRNPDL	0.22	651322	-17.6	1084		1	37
chr4_83345866_83346950_-	chr4_83346922_83346949_-	chr4_83346716_83346820_-	U2AF2	HNRNPDL	0.47	651322	-17.6	1084		1	37
chr4_83345871_83350992_-	chr4_83345839_83345877_-	chr4_83346716_83346820_-	DDX6	HNRNPDL	0.22	651323	-15.2	5121		1	46
chr4_83346406_83346959_-	chr4_83346411_83346429_-	chr4_83346716_83346820_-	U2AF2	HNRNPDL	0.47	651336	-15.9	553		1	36
chr4_83346406_83346959_-	chr4_83346922_83346949_-	chr4_83346716_83346820_-	U2AF2	HNRNPDL	0.47	651336	-15.9	553		1	36
chr4_83346406_83346959_-	chr4_83346949_83346962_-	chr4_83346716_83346820_-	U2AF2	HNRNPDL	0.47	651336	-15.9	553		1	36
chr4_103748390_103749071_-	chr4_103748375_103748466_-	chr4_103748584_103748969_-	CSTF2T	UBE2D3	-0.33	654219	-22	681		0.278146165424097	103
chr4_103748390_103749071_-	chr4_103748392_103748464_-	chr4_103748584_103748969_-	FAM120A	UBE2D3	0.22	654219	-22	681		0.278146165424097	103
chr4_103748596_103754453_-	chr4_103748582_103748601_-	chr4_103748749_103749105_-	DDX3X	UBE2D3	0.4	654226	-19.9	5857		0.472189191199887	94
chr4_103748596_103754453_-	chr4_103748601_103748605_-	chr4_103748749_103749105_-	DDX3X	UBE2D3	0.4	654226	-19.9	5857		0.472189191199887	94
chr4_103748596_103754453_-	chr4_103748605_103748676_-	chr4_103748749_103749105_-	DDX3X	UBE2D3	0.4	654226	-19.9	5857		0.472189191199887	94
chr4_103748596_103754453_-	chr4_103748582_103748601_-	chr4_103749101_103749167_-	DDX3X	UBE2D3	0.39	654226	-19.9	5857		0.472189191199887	94
chr4_103748596_103754453_-	chr4_103748601_103748605_-	chr4_103749101_103749167_-	DDX3X	UBE2D3	0.39	654226	-19.9	5857		0.472189191199887	94
chr4_103748596_103754453_-	chr4_103748605_103748676_-	chr4_103749101_103749167_-	DDX3X	UBE2D3	0.39	654226	-19.9	5857		0.472189191199887	94
chr4_103748596_103754453_-	chr4_103748582_103748601_-	chr4_103749101_103749186_-	DDX3X	UBE2D3	0.39	654226	-19.9	5857		0.472189191199887	94
chr4_103748596_103754453_-	chr4_103748601_103748605_-	chr4_103749101_103749186_-	DDX3X	UBE2D3	0.39	654226	-19.9	5857		0.472189191199887	94
chr4_103748596_103754453_-	chr4_103748605_103748676_-	chr4_103749101_103749186_-	DDX3X	UBE2D3	0.39	654226	-19.9	5857		0.472189191199887	94
chr4_103748596_103754453_-	chr4_103748582_103748601_-	chr4_103749101_103749188_-	DDX3X	UBE2D3	0.39	654226	-19.9	5857		0.472189191199887	94
chr4_103748596_103754453_-	chr4_103748601_103748605_-	chr4_103749101_103749188_-	DDX3X	UBE2D3	0.39	654226	-19.9	5857		0.472189191199887	94
chr4_103748596_103754453_-	chr4_103748605_103748676_-	chr4_103749101_103749188_-	DDX3X	UBE2D3	0.39	654226	-19.9	5857		0.472189191199887	94
chr4_103748596_103754453_-	chr4_103748582_103748601_-	chr4_103749101_103749221_-	DDX3X	UBE2D3	0.39	654226	-19.9	5857		0.472189191199887	94
chr4_103748596_103754453_-	chr4_103748601_103748605_-	chr4_103749101_103749221_-	DDX3X	UBE2D3	0.39	654226	-19.9	5857		0.472189191199887	94
chr4_103748596_103754453_-	chr4_103748605_103748676_-	chr4_103749101_103749221_-	DDX3X	UBE2D3	0.39	654226	-19.9	5857		0.472189191199887	94
chr4_103748596_103754453_-	chr4_103748582_103748601_-	chr4_103749101_103749316_-	DDX3X	UBE2D3	0.39	654226	-19.9	5857		0.472189191199887	94
chr4_103748596_103754453_-	chr4_103748601_103748605_-	chr4_103749101_103749316_-	DDX3X	UBE2D3	0.39	654226	-19.9	5857		0.472189191199887	94
chr4_103748596_103754453_-	chr4_103748605_103748676_-	chr4_103749101_103749316_-	DDX3X	UBE2D3	0.39	654226	-19.9	5857		0.472189191199887	94
chr1_1326893_1328186_-	chr1_1326868_1326948_-	chr1_1327668_1328183_-	U2AF1	CCNL2	-0.6	66	-24.7	1293		1	25
chr1_1326893_1328186_-	chr1_1326868_1326948_-	chr1_1328059_1328096_-	U2AF1	CCNL2	-0.57	66	-24.7	1293		1	25
chr1_1326893_1328186_-	chr1_1326868_1326948_-	chr1_1328059_1328183_-	U2AF1	CCNL2	-0.58	66	-24.7	1293		1	25
chr1_1326893_1328186_-	chr1_1326868_1326948_-	chr1_1328170_1328183_-	U2AF1	CCNL2	-0.6	66	-24.7	1293		1	25
chr5_65447630_65455044_+	chr5_65454999_65455052_+	chr5_65451893_65454760_+	SF3B4	SREK1	0.43	675696	-17.6	7414		0.728891531898779	38
chr5_65447630_65455044_+	chr5_65454999_65455052_+	chr5_65454637_65454760_+	SF3B4	SREK1	0.37	675696	-17.6	7414		0.728891531898779	38
chr5_65451853_65460504_+	chr5_65451857_65451941_+	chr5_65451893_65454760_+	U2AF2	SREK1	0.44	675707	-18.1	8651		1	41
chr5_65451853_65460504_+	chr5_65451857_65451941_+	chr5_65454637_65454760_+	U2AF2	SREK1	0.41	675707	-18.1	8651		1	41
chr5_65451905_65461386_+	chr5_65451857_65451941_+	chr5_65454637_65454760_+	U2AF2	SREK1	0.41	675710	-15.1	9481		1	40
chr5_65451933_65460551_+	chr5_65451857_65451941_+	chr5_65454637_65454760_+	U2AF2	SREK1	0.41	675711	-16.6	8618		0.26775303023506	40
chr5_65451987_65460606_+	chr5_65460566_65460626_+	chr5_65454637_65454760_+	SF3B4	SREK1	0.37	675713	-15	8619		1	39
chr5_65452761_65460614_+	chr5_65460566_65460626_+	chr5_65454637_65454760_+	SF3B4	SREK1	0.37	675724	-15.5	7853		1	32
chr5_65454600_65458536_+	chr5_65454604_65454632_+	chr5_65454637_65454760_+	U2AF2	SREK1	0.41	675727	-16.8	3936		1	27
chr5_65454603_65454896_+	chr5_65454604_65454632_+	chr5_65454637_65454760_+	U2AF2	SREK1	0.41	675728	-22.3	293		1	24
chr5_65454606_65463195_+	chr5_65454604_65454632_+	chr5_65454637_65454760_+	U2AF2	SREK1	0.41	675729	-15.1	8589		1	31
chr5_73925154_73935167_-	chr5_73935147_73935170_-	chr5_73933319_73933443_-	HNRNPM	ENC1	0.26	677624	-15.3	10013		0.639473393644131	42
chr5_73925812_73935570_-	chr5_73935554_73935590_-	chr5_73933319_73933443_-	HNRNPM	ENC1	0.26	677632	-17.2	9758		1	35
chr1_148334149_148342473_-	chr1_148342468_148342485_-	chr1_148335535_148335740_-	BUD13	NBPF20	-0.64	68184	-15.7	8324		1	52
chr1_148334149_148342473_-	chr1_148342468_148342485_-	chr1_148334195_148334246_-	BUD13	NBPF20	-0.3	68184	-15.7	8324		1	52
chr1_148334259_148342010_-	chr1_148341970_148342010_-	chr1_148335535_148335740_-	BUD13	NBPF20	-0.64	68189	-17.8	7751		1	51
chr1_148335516_148342009_-	chr1_148341970_148342010_-	chr1_148335535_148335740_-	BUD13	NBPF20	-0.64	68200	-17.4	6493		1	49
chr1_151297149_151299799_-	chr1_151299783_151299881_-	chr1_151298648_151298724_-	DDX3X	PI4KB	-0.41	69834	-21.6	2650		0.516323414462316	13
chr1_151297149_151299799_-	chr1_151299783_151299881_-	chr1_151298648_151298849_-	DDX3X	PI4KB	-0.41	69834	-21.6	2650		0.516323414462316	13
chr1_151298512_151299790_-	chr1_151299783_151299881_-	chr1_151298648_151298724_-	DDX3X	PI4KB	-0.41	69837	-18.1	1278		1	12
chr1_151298512_151299790_-	chr1_151299783_151299881_-	chr1_151298648_151298849_-	DDX3X	PI4KB	-0.41	69837	-18.1	1278		1	12
chr5_138642444_138650372_+	chr5_138650362_138650406_+	chr5_138642930_138644016_+	U2AF2	MATR3	-0.4	699843	-15.5	7928		0.416309901032134	81
chr5_138642444_138650372_+	chr5_138650362_138650406_+	chr5_138643784_138644016_+	U2AF2	MATR3	-0.4	699843	-15.5	7928		0.416309901032134	81
chr5_138642444_138650372_+	chr5_138650362_138650406_+	chr5_138643932_138644016_+	U2AF2	MATR3	-0.4	699843	-15.5	7928		0.416309901032134	81
chr5_138642995_138650369_+	chr5_138650351_138650362_+	chr5_138643784_138644016_+	U2AF2	MATR3	-0.4	699868	-24.5	7374			72
chr5_138642995_138650369_+	chr5_138650362_138650406_+	chr5_138643784_138644016_+	U2AF2	MATR3	-0.4	699868	-24.5	7374			72
chr5_138642995_138650369_+	chr5_138650351_138650362_+	chr5_138643932_138644016_+	U2AF2	MATR3	-0.4	699868	-24.5	7374			72
chr5_138642995_138650369_+	chr5_138650362_138650406_+	chr5_138643932_138644016_+	U2AF2	MATR3	-0.4	699868	-24.5	7374			72
chr5_138644215_138651772_+	chr5_138651745_138651803_+	chr5_138651036_138651427_+	U2AF2	MATR3	-0.68	699882	-17.3	7557		1	68
chr5_138644215_138651772_+	chr5_138651745_138651803_+	chr5_138651386_138651427_+	U2AF2	MATR3	-0.58	699882	-17.3	7557		1	68
chr5_138650350_138652795_+	chr5_138650351_138650362_+	chr5_138651036_138651427_+	U2AF2	MATR3	-0.68	699905	-15.3	2445		0.0832893449673705	26
chr5_138650350_138652795_+	chr5_138650351_138650362_+	chr5_138651386_138651427_+	U2AF2	MATR3	-0.58	699905	-15.3	2445		0.0832893449673705	26
chr1_153580897_153585517_-	chr1_153585479_153585532_-	chr1_153581375_153581820_-	DDX3X	S100A16	-0.25	70475	-18.7	4620		1	17
chr5_175774600_175782753_-	chr5_175782747_175782791_-	chr5_175779692_175779751_-	SF3A3	KIAA1191	-0.37	719754	-19.5	8153		1	4
chr5_175774600_175782753_-	chr5_175782747_175782791_-	chr5_175779706_175779751_-	SF3A3	KIAA1191	-0.37	719754	-19.5	8153		1	4
chr5_175774600_175782753_-	chr5_175782747_175782791_-	chr5_175782574_175782752_-	SF3A3	KIAA1191	-0.33	719754	-19.5	8153		1	4
chr5_175775060_175782756_-	chr5_175782747_175782791_-	chr5_175779692_175779751_-	SF3A3	KIAA1191	-0.37	719756	-15.4	7696		1	5
chr5_175775060_175782756_-	chr5_175782747_175782791_-	chr5_175779706_175779751_-	SF3A3	KIAA1191	-0.37	719756	-15.4	7696		1	5
chr5_175775060_175782756_-	chr5_175782747_175782791_-	chr5_175782574_175782752_-	SF3A3	KIAA1191	-0.33	719756	-15.4	7696		1	5
chr5_175782753_175786574_-	chr5_175782747_175782791_-	chr5_175786465_175786570_-	SF3A3	KIAA1191	-0.36	719758	-15.5	3821		0.551657090592057	4
chr5_175782753_175786574_-	chr5_175782747_175782791_-	chr5_175786484_175786570_-	SF3A3	KIAA1191	-0.28	719758	-15.5	3821		0.551657090592057	4
chr5_175782753_175786574_-	chr5_175782747_175782791_-	chr5_175786528_175786570_-	SF3A3	KIAA1191	-0.37	719758	-15.5	3821		0.551657090592057	4
chr5_179041174_179048450_-	chr5_179048439_179048458_-	chr5_179043875_179043959_-	SF3B4	HNRNPH1	-0.18	721382	-17.4	7276		0.245321574053913	186
chr5_179041174_179048450_-	chr5_179048439_179048458_-	chr5_179043900_179043959_-	SF3B4	HNRNPH1	-0.18	721382	-17.4	7276		0.245321574053913	186
chr5_179041408_179044524_-	chr5_179044506_179044521_-	chr5_179042547_179042596_-	PRPF8	HNRNPH1	-0.19	721400	-18.5	3116		1	116
chr5_179041408_179044524_-	chr5_179044506_179044521_-	chr5_179042561_179042596_-	PRPF8	HNRNPH1	-0.29	721400	-18.5	3116		1	116
chr5_179041476_179048051_-	chr5_179048005_179048059_-	chr5_179046102_179046408_-	SF3A3	HNRNPH1	-0.27	721410	-18.5	6575		0.964698929566085	179
chr5_179041476_179048051_-	chr5_179048005_179048059_-	chr5_179046270_179046361_-	SF3A3	HNRNPH1	-0.24	721410	-18.5	6575		0.964698929566085	179
chr5_179041476_179048051_-	chr5_179048005_179048059_-	chr5_179046270_179046709_-	SF3A3	HNRNPH1	-0.25	721410	-18.5	6575		0.964698929566085	179
chr5_179041476_179048051_-	chr5_179048005_179048059_-	chr5_179046274_179046408_-	SF3A3	HNRNPH1	-0.27	721410	-18.5	6575		0.964698929566085	179
chr5_179041476_179048051_-	chr5_179048005_179048059_-	chr5_179046302_179046408_-	SF3A3	HNRNPH1	-0.27	721410	-18.5	6575		0.964698929566085	179
chr5_179041476_179048051_-	chr5_179048005_179048059_-	chr5_179046316_179046408_-	SF3A3	HNRNPH1	-0.27	721410	-18.5	6575		0.964698929566085	179
chr5_179041476_179048051_-	chr5_179048005_179048059_-	chr5_179043870_179043959_-	SF3A3	HNRNPH1	-0.1	721410	-18.5	6575		0.964698929566085	179
chr5_179041476_179048051_-	chr5_179048001_179048043_-	chr5_179043875_179043959_-	SF3B4	HNRNPH1	-0.18	721410	-18.5	6575		0.964698929566085	179
chr5_179041476_179048051_-	chr5_179048043_179048061_-	chr5_179043875_179043959_-	SF3B4	HNRNPH1	-0.18	721410	-18.5	6575		0.964698929566085	179
chr5_179041476_179048051_-	chr5_179048001_179048043_-	chr5_179043900_179043959_-	SF3B4	HNRNPH1	-0.18	721410	-18.5	6575		0.964698929566085	179
chr5_179041476_179048051_-	chr5_179048043_179048061_-	chr5_179043900_179043959_-	SF3B4	HNRNPH1	-0.18	721410	-18.5	6575		0.964698929566085	179
chr5_179041951_179043986_-	chr5_179043956_179043997_-	chr5_179043870_179043959_-	SF3A3	HNRNPH1	-0.1	721432	-15.8	2035	-2.135	0.587113628319674	105
chr5_179041951_179043986_-	chr5_179043961_179043989_-	chr5_179043875_179043959_-	SF3B4	HNRNPH1	-0.18	721432	-15.8	2035	-2.135	0.587113628319674	105
chr5_179041951_179043986_-	chr5_179043961_179043989_-	chr5_179043900_179043959_-	SF3B4	HNRNPH1	-0.18	721432	-15.8	2035	-2.135	0.587113628319674	105
chr5_179042065_179047878_-	chr5_179047849_179047899_-	chr5_179042547_179042596_-	PRPF8	HNRNPH1	-0.19	721436	-20.1	5813	-0.22	0.626152058284182	171
chr5_179042065_179047878_-	chr5_179047849_179047899_-	chr5_179042561_179042596_-	PRPF8	HNRNPH1	-0.29	721436	-20.1	5813	-0.22	0.626152058284182	171
chr5_179042135_179043977_-	chr5_179043956_179043997_-	chr5_179043870_179043959_-	SF3A3	HNRNPH1	-0.1	721445	-17.1	1842	-1.26	1	101
chr5_179042135_179043977_-	chr5_179043961_179043989_-	chr5_179043875_179043959_-	SF3B4	HNRNPH1	-0.18	721445	-17.1	1842	-1.26	1	101
chr5_179042135_179043977_-	chr5_179043961_179043989_-	chr5_179043900_179043959_-	SF3B4	HNRNPH1	-0.18	721445	-17.1	1842	-1.26	1	101
chr5_179042432_179048452_-	chr5_179048439_179048458_-	chr5_179043875_179043959_-	SF3B4	HNRNPH1	-0.18	721466	-16.5	6020	0.415	1	171
chr5_179042432_179048452_-	chr5_179048439_179048458_-	chr5_179043900_179043959_-	SF3B4	HNRNPH1	-0.18	721466	-16.5	6020	0.415	1	171
chr5_179043270_179045696_-	chr5_179043256_179043283_-	chr5_179043875_179043959_-	SF3B4	HNRNPH1	-0.18	721488	-20.5	2426	1.668	0.712993346148253	114
chr5_179043270_179045696_-	chr5_179043256_179043283_-	chr5_179043900_179043959_-	SF3B4	HNRNPH1	-0.18	721488	-20.5	2426	1.668	0.712993346148253	114
chr5_179043279_179046466_-	chr5_179043256_179043283_-	chr5_179043875_179043959_-	SF3B4	HNRNPH1	-0.18	721489	-24.2	3187	-0.113	1	147
chr5_179043279_179046466_-	chr5_179043256_179043283_-	chr5_179043900_179043959_-	SF3B4	HNRNPH1	-0.18	721489	-24.2	3187	-0.113	1	147
chr5_179043280_179044030_-	chr5_179043256_179043283_-	chr5_179043875_179043959_-	SF3B4	HNRNPH1	-0.18	721490	-17.3	750	0.321	0.553820987599276	92
chr5_179043280_179044030_-	chr5_179043256_179043283_-	chr5_179043900_179043959_-	SF3B4	HNRNPH1	-0.18	721490	-17.3	750	0.321	0.553820987599276	92
chr5_179043962_179050438_-	chr5_179043956_179043997_-	chr5_179046102_179046408_-	SF3A3	HNRNPH1	-0.27	721491	-18.6	6476		1	163
chr5_179043962_179050438_-	chr5_179043956_179043997_-	chr5_179046270_179046361_-	SF3A3	HNRNPH1	-0.24	721491	-18.6	6476		1	163
chr5_179043962_179050438_-	chr5_179043956_179043997_-	chr5_179046270_179046709_-	SF3A3	HNRNPH1	-0.25	721491	-18.6	6476		1	163
chr5_179043962_179050438_-	chr5_179043956_179043997_-	chr5_179046274_179046408_-	SF3A3	HNRNPH1	-0.27	721491	-18.6	6476		1	163
chr5_179043962_179050438_-	chr5_179043956_179043997_-	chr5_179046302_179046408_-	SF3A3	HNRNPH1	-0.27	721491	-18.6	6476		1	163
chr5_179043962_179050438_-	chr5_179043956_179043997_-	chr5_179046316_179046408_-	SF3A3	HNRNPH1	-0.27	721491	-18.6	6476		1	163
chr5_179044988_179048047_-	chr5_179048005_179048059_-	chr5_179046102_179046408_-	SF3A3	HNRNPH1	-0.27	721499	-18.5	3059		1	147
chr5_179044988_179048047_-	chr5_179048005_179048059_-	chr5_179046270_179046361_-	SF3A3	HNRNPH1	-0.24	721499	-18.5	3059		1	147
chr5_179044988_179048047_-	chr5_179048005_179048059_-	chr5_179046270_179046709_-	SF3A3	HNRNPH1	-0.25	721499	-18.5	3059		1	147
chr5_179044988_179048047_-	chr5_179048005_179048059_-	chr5_179046274_179046408_-	SF3A3	HNRNPH1	-0.27	721499	-18.5	3059		1	147
chr5_179044988_179048047_-	chr5_179048005_179048059_-	chr5_179046302_179046408_-	SF3A3	HNRNPH1	-0.27	721499	-18.5	3059		1	147
chr5_179044988_179048047_-	chr5_179048005_179048059_-	chr5_179046316_179046408_-	SF3A3	HNRNPH1	-0.27	721499	-18.5	3059		1	147
chr5_179045700_179048403_-	chr5_179048368_179048409_-	chr5_179046102_179046408_-	SF3A3	HNRNPH1	-0.27	721520	-15.9	2703	-1.479	1	135
chr5_179045700_179048403_-	chr5_179048368_179048409_-	chr5_179046270_179046361_-	SF3A3	HNRNPH1	-0.24	721520	-15.9	2703	-1.479	1	135
chr5_179045700_179048403_-	chr5_179048368_179048409_-	chr5_179046270_179046709_-	SF3A3	HNRNPH1	-0.25	721520	-15.9	2703	-1.479	1	135
chr5_179045700_179048403_-	chr5_179048368_179048409_-	chr5_179046274_179046408_-	SF3A3	HNRNPH1	-0.27	721520	-15.9	2703	-1.479	1	135
chr5_179045700_179048403_-	chr5_179048368_179048409_-	chr5_179046302_179046408_-	SF3A3	HNRNPH1	-0.27	721520	-15.9	2703	-1.479	1	135
chr5_179045700_179048403_-	chr5_179048368_179048409_-	chr5_179046316_179046408_-	SF3A3	HNRNPH1	-0.27	721520	-15.9	2703	-1.479	1	135
chr6_4055785_4065026_+	chr6_4065010_4065089_+	chr6_4062791_4062867_+	U2AF2	PRPF4B	-0.51	722575	-17.7	9241		1	111
chr6_4056836_4063362_+	chr6_4063291_4063355_+	chr6_4062791_4062867_+	U2AF2	PRPF4B	-0.51	722594	-26.6	6526		1	110
chr6_4056843_4065079_+	chr6_4065010_4065089_+	chr6_4062791_4062867_+	U2AF2	PRPF4B	-0.51	722597	-18.3	8236		0.338372167582979	110
chr6_4056857_4063295_+	chr6_4063291_4063355_+	chr6_4062791_4062867_+	U2AF2	PRPF4B	-0.51	722599	-15	6438		1	110
chr6_4060861_4063305_+	chr6_4063291_4063355_+	chr6_4062791_4062867_+	U2AF2	PRPF4B	-0.51	722626	-15.6	2444		1	110
chr6_4060901_4065054_+	chr6_4065010_4065089_+	chr6_4062791_4062867_+	U2AF2	PRPF4B	-0.51	722632	-15.6	4153		1	110
chr6_4061003_4063360_+	chr6_4063291_4063355_+	chr6_4062791_4062867_+	U2AF2	PRPF4B	-0.51	722641	-16.6	2357		0.359644023522681	110
chr6_4061279_4062912_+	chr6_4061236_4061335_+	chr6_4062791_4062867_+	U2AF2	PRPF4B	-0.51	722680	-16.4	1633		0.498701778242197	104
chr6_4061312_4063324_+	chr6_4061236_4061335_+	chr6_4062791_4062867_+	U2AF2	PRPF4B	-0.51	722684	-19.8	2012		1	104
chr6_4061312_4063324_+	chr6_4063291_4063355_+	chr6_4062791_4062867_+	U2AF2	PRPF4B	-0.51	722684	-19.8	2012		1	104
chr6_4061430_4063296_+	chr6_4063291_4063355_+	chr6_4062791_4062867_+	U2AF2	PRPF4B	-0.51	722696	-16.4	1866		0.356536287750505	98
chr6_4061447_4063359_+	chr6_4063291_4063355_+	chr6_4062791_4062867_+	U2AF2	PRPF4B	-0.51	722700	-18.3	1912		1	98
chr6_4061492_4063356_+	chr6_4063291_4063355_+	chr6_4062791_4062867_+	U2AF2	PRPF4B	-0.51	722701	-16	1864		0.354539768845793	96
chr6_4061584_4063363_+	chr6_4063291_4063355_+	chr6_4062791_4062867_+	U2AF2	PRPF4B	-0.51	722704	-18.7	1779		0.429045778185035	89
chr6_4061851_4065087_+	chr6_4065010_4065089_+	chr6_4062791_4062867_+	U2AF2	PRPF4B	-0.51	722715	-19.1	3236		0.439677163245206	84
chr6_4061897_4065086_+	chr6_4065010_4065089_+	chr6_4062791_4062867_+	U2AF2	PRPF4B	-0.51	722722	-16.7	3189		0.515073845066375	81
chr6_4061917_4063315_+	chr6_4063291_4063355_+	chr6_4062791_4062867_+	U2AF2	PRPF4B	-0.51	722727	-16.2	1398		0.911217826065596	80
chr6_4061943_4065043_+	chr6_4065010_4065089_+	chr6_4062791_4062867_+	U2AF2	PRPF4B	-0.51	722728	-15.9	3100		1	75
chr6_4062006_4063309_+	chr6_4063291_4063355_+	chr6_4062791_4062867_+	U2AF2	PRPF4B	-0.51	722730	-18.1	1303		1	74
chr6_4062060_4063313_+	chr6_4063291_4063355_+	chr6_4062791_4062867_+	U2AF2	PRPF4B	-0.51	722733	-15.3	1253		0.801175923165535	71
chr6_4062160_4063350_+	chr6_4063291_4063355_+	chr6_4062791_4062867_+	U2AF2	PRPF4B	-0.51	722736	-16.9	1190		0.679094861119729	62
chr6_4062404_4065087_+	chr6_4062416_4062471_+	chr6_4062791_4062867_+	U2AF2	PRPF4B	-0.51	722738	-16.4	2683		1	54
chr6_4062404_4065087_+	chr6_4065010_4065089_+	chr6_4062791_4062867_+	U2AF2	PRPF4B	-0.51	722738	-16.4	2683		1	54
chr6_4062433_4062884_+	chr6_4062416_4062471_+	chr6_4062791_4062867_+	U2AF2	PRPF4B	-0.51	722740	-15.6	451		0.7117102785385	51
chr6_4062452_4063298_+	chr6_4062416_4062471_+	chr6_4062791_4062867_+	U2AF2	PRPF4B	-0.51	722742	-18.2	846		0.456662286583451	52
chr6_4062452_4063298_+	chr6_4063291_4063355_+	chr6_4062791_4062867_+	U2AF2	PRPF4B	-0.51	722742	-18.2	846		0.456662286583451	52
chr6_4062461_4062881_+	chr6_4062416_4062471_+	chr6_4062791_4062867_+	U2AF2	PRPF4B	-0.51	722743	-16.4	420		0.544361240797544	51
chr6_4062461_4063364_+	chr6_4062416_4062471_+	chr6_4062791_4062867_+	U2AF2	PRPF4B	-0.51	722744	-16.7	903		0.512114441243347	52
chr6_4062466_4063490_+	chr6_4062416_4062471_+	chr6_4062791_4062867_+	U2AF2	PRPF4B	-0.51	722745	-16.4	1024		0.512488907644168	52
chr6_31607228_31612192_-	chr6_31612183_31612229_-	chr6_31612084_31612191_-	EFTUD2	BAG6	-0.16	728121	-18.9	4964		0.379932906786314	30
chr6_31607484_31612192_-	chr6_31612183_31612229_-	chr6_31612084_31612191_-	EFTUD2	BAG6	-0.16	728126	-20.4	4708		1	29
chr6_31612053_31619738_-	chr6_31611998_31612072_-	chr6_31612084_31612191_-	EFTUD2	BAG6	-0.16	728136	-16.7	7685		1	45
chr6_31612054_31616981_-	chr6_31611998_31612072_-	chr6_31612084_31612191_-	EFTUD2	BAG6	-0.16	728137	-16.3	4927		0.310308310342229	40
chr6_31612054_31619775_-	chr6_31611998_31612072_-	chr6_31612084_31612191_-	EFTUD2	BAG6	-0.16	728138	-24.6	7721		0.353475276123439	46
chr6_31612057_31619758_-	chr6_31611998_31612072_-	chr6_31612084_31612191_-	EFTUD2	BAG6	-0.16	728139	-17.4	7701		0.564171990107865	46
chr6_31612057_31620251_-	chr6_31611998_31612072_-	chr6_31612084_31612191_-	EFTUD2	BAG6	-0.16	728140	-17.9	8194		1	51
chr6_31847643_31857383_-	chr6_31857380_31857409_-	chr6_31856746_31856847_-	PRPF8	EHMT2	-0.48	728248	-17.3	9740		1	18
chr6_31855809_31865106_-	chr6_31865022_31865122_-	chr6_31856746_31856847_-	PRPF8	EHMT2	-0.48	728251	-17.1	9297		0.666528709864787	24
chr6_31856043_31865109_-	chr6_31865022_31865122_-	chr6_31856746_31856847_-	PRPF8	EHMT2	-0.48	728252	-21.7	9066		1	23
chr6_43012960_43021387_-	chr6_43021380_43021415_-	chr6_43015685_43015727_-	DDX3X	CUL7	0.27	733957	-16.5	8427		0.358021982828931	2
chr6_43740595_43750084_+	chr6_43750056_43750151_+	chr6_43749693_43749789_+	HNRNPM	VEGFA	0.23	735490	-17.8	9489		0.752644234119476	313
chr6_43740595_43750084_+	chr6_43750056_43750151_+	chr6_43749693_43749824_+	HNRNPM	VEGFA	0.2	735490	-17.8	9489		0.752644234119476	313
chr6_43740595_43750084_+	chr6_43750056_43750151_+	chr6_43749748_43749824_+	HNRNPM	VEGFA	0.22	735490	-17.8	9489		0.752644234119476	313
chr6_43744332_43750077_+	chr6_43750056_43750151_+	chr6_43749693_43749789_+	HNRNPM	VEGFA	0.23	735575	-21.9	5745		1	201
chr6_43744332_43750077_+	chr6_43750056_43750151_+	chr6_43749693_43749824_+	HNRNPM	VEGFA	0.2	735575	-21.9	5745		1	201
chr6_43744332_43750077_+	chr6_43750056_43750151_+	chr6_43749748_43749824_+	HNRNPM	VEGFA	0.22	735575	-21.9	5745		1	201
chr6_43745944_43750153_+	chr6_43750056_43750151_+	chr6_43749693_43749789_+	HNRNPM	VEGFA	0.23	735585	-16.1	4209		0.287358805259047	196
chr6_43745944_43750153_+	chr6_43750056_43750151_+	chr6_43749693_43749824_+	HNRNPM	VEGFA	0.2	735585	-16.1	4209		0.287358805259047	196
chr6_43745944_43750153_+	chr6_43750056_43750151_+	chr6_43749748_43749824_+	HNRNPM	VEGFA	0.22	735585	-16.1	4209		0.287358805259047	196
chr6_43749503_43750079_+	chr6_43750056_43750151_+	chr6_43749693_43749789_+	HNRNPM	VEGFA	0.23	735642	-19.1	576		0.822147569091566	114
chr6_43749503_43750079_+	chr6_43750056_43750151_+	chr6_43749693_43749824_+	HNRNPM	VEGFA	0.2	735642	-19.1	576		0.822147569091566	114
chr6_43749503_43750079_+	chr6_43750056_43750151_+	chr6_43749748_43749824_+	HNRNPM	VEGFA	0.22	735642	-19.1	576		0.822147569091566	114
chr6_56323002_56331187_-	chr6_56331142_56331196_-	chr6_56327844_56327954_-	QKI	DST	-0.47	739679	-15.1	8185		0.484833945748685	51
chr6_64274562_64283107_+	chr6_64283096_64283157_+	chr6_64281917_64282624_+	FKBP4	PTP4A1	-0.17	740065	-15.1	8545		1	35
chr6_64274562_64283107_+	chr6_64283096_64283157_+	chr6_64282475_64282624_+	FKBP4	PTP4A1	-0.17	740065	-15.1	8545		1	35
chr6_64274562_64283107_+	chr6_64283096_64283157_+	chr6_64282586_64282624_+	FKBP4	PTP4A1	-0.17	740065	-15.1	8545		1	35
chr6_64274562_64283107_+	chr6_64283067_64283150_+	chr6_64281917_64282624_+	NKRF	PTP4A1	-0.13	740065	-15.1	8545		1	35
chr6_64274562_64283107_+	chr6_64283067_64283150_+	chr6_64282475_64282624_+	NKRF	PTP4A1	-0.13	740065	-15.1	8545		1	35
chr6_64274562_64283107_+	chr6_64283067_64283150_+	chr6_64282586_64282624_+	NKRF	PTP4A1	-0.13	740065	-15.1	8545		1	35
chr6_64274562_64283107_+	chr6_64283089_64283151_+	chr6_64281917_64282624_+	XRN2	PTP4A1	-0.48	740065	-15.1	8545		1	35
chr6_64274562_64283107_+	chr6_64283089_64283151_+	chr6_64282475_64282624_+	XRN2	PTP4A1	-0.48	740065	-15.1	8545		1	35
chr6_64274562_64283107_+	chr6_64283089_64283151_+	chr6_64282586_64282624_+	XRN2	PTP4A1	-0.48	740065	-15.1	8545		1	35
chr6_64274564_64283412_+	chr6_64283404_64283430_+	chr6_64281917_64282624_+	XRN2	PTP4A1	-0.48	740066	-18.8	8848		0.629397785610344	47
chr6_64274564_64283412_+	chr6_64283404_64283430_+	chr6_64282475_64282624_+	XRN2	PTP4A1	-0.48	740066	-18.8	8848		0.629397785610344	47
chr6_64274564_64283412_+	chr6_64283404_64283430_+	chr6_64282586_64282624_+	XRN2	PTP4A1	-0.48	740066	-18.8	8848		0.629397785610344	47
chr6_64274564_64283131_+	chr6_64283096_64283157_+	chr6_64281917_64282624_+	FKBP4	PTP4A1	-0.17	740067	-15.6	8567		0.296765915404555	36
chr6_64274564_64283131_+	chr6_64283096_64283157_+	chr6_64282475_64282624_+	FKBP4	PTP4A1	-0.17	740067	-15.6	8567		0.296765915404555	36
chr6_64274564_64283131_+	chr6_64283096_64283157_+	chr6_64282586_64282624_+	FKBP4	PTP4A1	-0.17	740067	-15.6	8567		0.296765915404555	36
chr6_64274564_64283131_+	chr6_64283067_64283150_+	chr6_64281917_64282624_+	NKRF	PTP4A1	-0.13	740067	-15.6	8567		0.296765915404555	36
chr6_64274564_64283131_+	chr6_64283067_64283150_+	chr6_64282475_64282624_+	NKRF	PTP4A1	-0.13	740067	-15.6	8567		0.296765915404555	36
chr6_64274564_64283131_+	chr6_64283067_64283150_+	chr6_64282586_64282624_+	NKRF	PTP4A1	-0.13	740067	-15.6	8567		0.296765915404555	36
chr6_64274564_64283131_+	chr6_64283089_64283151_+	chr6_64281917_64282624_+	XRN2	PTP4A1	-0.48	740067	-15.6	8567		0.296765915404555	36
chr6_64274564_64283131_+	chr6_64283089_64283151_+	chr6_64282475_64282624_+	XRN2	PTP4A1	-0.48	740067	-15.6	8567		0.296765915404555	36
chr6_64274564_64283131_+	chr6_64283089_64283151_+	chr6_64282586_64282624_+	XRN2	PTP4A1	-0.48	740067	-15.6	8567		0.296765915404555	36
chr6_64274587_64283412_+	chr6_64283404_64283430_+	chr6_64281917_64282624_+	XRN2	PTP4A1	-0.48	740068	-18.1	8825		0.561750046851296	47
chr6_64274587_64283412_+	chr6_64283404_64283430_+	chr6_64282475_64282624_+	XRN2	PTP4A1	-0.48	740068	-18.1	8825		0.561750046851296	47
chr6_64274587_64283412_+	chr6_64283404_64283430_+	chr6_64282586_64282624_+	XRN2	PTP4A1	-0.48	740068	-18.1	8825		0.561750046851296	47
chr6_64274587_64283108_+	chr6_64283096_64283157_+	chr6_64281917_64282624_+	FKBP4	PTP4A1	-0.17	740069	-18.4	8521		0.361682382267305	35
chr6_64274587_64283108_+	chr6_64283096_64283157_+	chr6_64282475_64282624_+	FKBP4	PTP4A1	-0.17	740069	-18.4	8521		0.361682382267305	35
chr6_64274587_64283108_+	chr6_64283096_64283157_+	chr6_64282586_64282624_+	FKBP4	PTP4A1	-0.17	740069	-18.4	8521		0.361682382267305	35
chr6_64274587_64283108_+	chr6_64283067_64283150_+	chr6_64281917_64282624_+	NKRF	PTP4A1	-0.13	740069	-18.4	8521		0.361682382267305	35
chr6_64274587_64283108_+	chr6_64283067_64283150_+	chr6_64282475_64282624_+	NKRF	PTP4A1	-0.13	740069	-18.4	8521		0.361682382267305	35
chr6_64274587_64283108_+	chr6_64283067_64283150_+	chr6_64282586_64282624_+	NKRF	PTP4A1	-0.13	740069	-18.4	8521		0.361682382267305	35
chr6_64274587_64283108_+	chr6_64283089_64283151_+	chr6_64281917_64282624_+	XRN2	PTP4A1	-0.48	740069	-18.4	8521		0.361682382267305	35
chr6_64274587_64283108_+	chr6_64283089_64283151_+	chr6_64282475_64282624_+	XRN2	PTP4A1	-0.48	740069	-18.4	8521		0.361682382267305	35
chr6_64274587_64283108_+	chr6_64283089_64283151_+	chr6_64282586_64282624_+	XRN2	PTP4A1	-0.48	740069	-18.4	8521		0.361682382267305	35
chr6_64281284_64290572_+	chr6_64290539_64290584_+	chr6_64281917_64282624_+	IGF2BP3	PTP4A1	0.33	740071	-18.3	9288		0.511806138653523	81
chr6_64281284_64290572_+	chr6_64290539_64290584_+	chr6_64282475_64282624_+	IGF2BP3	PTP4A1	0.33	740071	-18.3	9288		0.511806138653523	81
chr6_64281284_64290572_+	chr6_64290539_64290584_+	chr6_64282586_64282624_+	IGF2BP3	PTP4A1	0.33	740071	-18.3	9288		0.511806138653523	81
chr6_64281285_64290889_+	chr6_64290868_64290892_+	chr6_64281917_64282624_+	DDX6	PTP4A1	0.29	740072	-17.4	9604		0.673751515667405	88
chr6_64281285_64290889_+	chr6_64290868_64290892_+	chr6_64282475_64282624_+	DDX6	PTP4A1	0.29	740072	-17.4	9604		0.673751515667405	88
chr6_64281285_64290889_+	chr6_64290868_64290892_+	chr6_64282586_64282624_+	DDX6	PTP4A1	0.29	740072	-17.4	9604		0.673751515667405	88
chr6_64281285_64290889_+	chr6_64290873_64290904_+	chr6_64281917_64282624_+	TIA1	PTP4A1	0.15	740072	-17.4	9604		0.673751515667405	88
chr6_64281285_64290889_+	chr6_64290873_64290904_+	chr6_64282475_64282624_+	TIA1	PTP4A1	0.15	740072	-17.4	9604		0.673751515667405	88
chr6_64281285_64290889_+	chr6_64290873_64290904_+	chr6_64282586_64282624_+	TIA1	PTP4A1	0.15	740072	-17.4	9604		0.673751515667405	88
chr6_64281293_64290553_+	chr6_64290539_64290584_+	chr6_64281917_64282624_+	IGF2BP3	PTP4A1	0.33	740073	-16	9260		0.516504961095575	81
chr6_64281293_64290553_+	chr6_64290539_64290584_+	chr6_64282475_64282624_+	IGF2BP3	PTP4A1	0.33	740073	-16	9260		0.516504961095575	81
chr6_64281293_64290553_+	chr6_64290539_64290584_+	chr6_64282586_64282624_+	IGF2BP3	PTP4A1	0.33	740073	-16	9260		0.516504961095575	81
chr6_64281544_64283166_+	chr6_64283096_64283157_+	chr6_64281917_64282624_+	FKBP4	PTP4A1	-0.17	740074	-15.3	1622		0.387035839210857	38
chr6_64281544_64283166_+	chr6_64283157_64283168_+	chr6_64281917_64282624_+	FKBP4	PTP4A1	-0.17	740074	-15.3	1622		0.387035839210857	38
chr6_64281544_64283166_+	chr6_64283096_64283157_+	chr6_64282475_64282624_+	FKBP4	PTP4A1	-0.17	740074	-15.3	1622		0.387035839210857	38
chr6_64281544_64283166_+	chr6_64283157_64283168_+	chr6_64282475_64282624_+	FKBP4	PTP4A1	-0.17	740074	-15.3	1622		0.387035839210857	38
chr6_64281544_64283166_+	chr6_64283096_64283157_+	chr6_64282586_64282624_+	FKBP4	PTP4A1	-0.17	740074	-15.3	1622		0.387035839210857	38
chr6_64281544_64283166_+	chr6_64283157_64283168_+	chr6_64282586_64282624_+	FKBP4	PTP4A1	-0.17	740074	-15.3	1622		0.387035839210857	38
chr6_64281544_64283166_+	chr6_64283151_64283167_+	chr6_64281917_64282624_+	XRN2	PTP4A1	-0.48	740074	-15.3	1622		0.387035839210857	38
chr6_64281544_64283166_+	chr6_64283151_64283167_+	chr6_64282475_64282624_+	XRN2	PTP4A1	-0.48	740074	-15.3	1622		0.387035839210857	38
chr6_64281544_64283166_+	chr6_64283151_64283167_+	chr6_64282586_64282624_+	XRN2	PTP4A1	-0.48	740074	-15.3	1622		0.387035839210857	38
chr6_64281562_64290583_+	chr6_64290539_64290584_+	chr6_64281917_64282624_+	IGF2BP3	PTP4A1	0.33	740075	-21.6	9021		1	81
chr6_64281562_64290583_+	chr6_64290539_64290584_+	chr6_64282475_64282624_+	IGF2BP3	PTP4A1	0.33	740075	-21.6	9021		1	81
chr6_64281562_64290583_+	chr6_64290539_64290584_+	chr6_64282586_64282624_+	IGF2BP3	PTP4A1	0.33	740075	-21.6	9021		1	81
chr6_91246206_91254536_-	chr6_91246194_91246259_-	chr6_91254271_91254351_-	U2AF2	MAP3K7	0.47	745097	-15.9	8330		0.461913489865762	24
chr6_91246400_91254632_-	chr6_91254578_91254627_-	chr6_91254271_91254351_-	U2AF2	MAP3K7	0.47	745101	-16.4	8232		1	24
chr6_91246496_91254361_-	chr6_91254305_91254353_-	chr6_91254271_91254351_-	U2AF2	MAP3K7	0.47	745103	-16.9	7865		0.258977515896762	23
chr6_131191336_131200546_-	chr6_131200522_131200581_-	chr6_131199244_131199390_-	QKI	EPB41L2	-0.27	753180	-16.8	9210		1	20
chr6_131191336_131200546_-	chr6_131191328_131191352_-	chr6_131199244_131199354_-	U2AF2	EPB41L2	0.62	753180	-16.8	9210		1	20
chr6_131191336_131200546_-	chr6_131191328_131191352_-	chr6_131199244_131199390_-	U2AF2	EPB41L2	0.64	753180	-16.8	9210		1	20
chr6_131191336_131200546_-	chr6_131191328_131191352_-	chr6_131199244_131199765_-	U2AF2	EPB41L2	0.62	753180	-16.8	9210		1	20
chr6_131191336_131200546_-	chr6_131191328_131191352_-	chr6_131191468_131191521_-	U2AF2	EPB41L2	0.69	753180	-16.8	9210		1	20
chr6_131191336_131200546_-	chr6_131191328_131191352_-	chr6_131197814_131197915_-	U2AF2	EPB41L2	0.74	753180	-16.8	9210		1	20
chr6_131191385_131201212_-	chr6_131201197_131201237_-	chr6_131199244_131199390_-	QKI	EPB41L2	-0.27	753181	-20.6	9827		1	21
chr6_131191385_131201212_-	chr6_131201194_131201212_-	chr6_131199244_131199390_-	RBFOX2	EPB41L2	-0.17	753181	-20.6	9827		1	21
chr6_131191385_131201212_-	chr6_131201199_131201250_-	chr6_131197814_131197915_-	U2AF1	EPB41L2	0.32	753181	-20.6	9827		1	21
chr6_131191385_131201212_-	chr6_131201199_131201250_-	chr6_131191468_131191521_-	U2AF1	EPB41L2	0.31	753181	-20.6	9827		1	21
chr6_131191385_131201212_-	chr6_131191352_131191446_-	chr6_131199244_131199354_-	U2AF2	EPB41L2	0.62	753181	-20.6	9827		1	21
chr6_131191385_131201212_-	chr6_131191352_131191446_-	chr6_131199244_131199390_-	U2AF2	EPB41L2	0.64	753181	-20.6	9827		1	21
chr6_131191385_131201212_-	chr6_131191352_131191446_-	chr6_131199244_131199765_-	U2AF2	EPB41L2	0.62	753181	-20.6	9827		1	21
chr6_131191385_131201212_-	chr6_131191352_131191446_-	chr6_131191468_131191521_-	U2AF2	EPB41L2	0.69	753181	-20.6	9827		1	21
chr6_131191385_131201212_-	chr6_131191352_131191446_-	chr6_131197814_131197915_-	U2AF2	EPB41L2	0.74	753181	-20.6	9827		1	21
chr6_131191544_131201231_-	chr6_131201197_131201237_-	chr6_131199244_131199390_-	QKI	EPB41L2	-0.27	753182	-18	9687		0.420879684996216	24
chr6_131191544_131201231_-	chr6_131201212_131201252_-	chr6_131199244_131199390_-	RBFOX2	EPB41L2	-0.17	753182	-18	9687		0.420879684996216	24
chr6_131191544_131201231_-	chr6_131201199_131201250_-	chr6_131197814_131197915_-	U2AF1	EPB41L2	0.32	753182	-18	9687		0.420879684996216	24
chr6_131193502_131200465_-	chr6_131200437_131200466_-	chr6_131199244_131199390_-	QKI	EPB41L2	-0.27	753183	-16.4	6963		0.216930692705197	18
chr6_131193502_131200465_-	chr6_131200450_131200462_-	chr6_131199244_131199354_-	U2AF2	EPB41L2	0.62	753183	-16.4	6963		0.216930692705197	18
chr6_131193502_131200465_-	chr6_131200450_131200462_-	chr6_131199244_131199390_-	U2AF2	EPB41L2	0.64	753183	-16.4	6963		0.216930692705197	18
chr6_131193502_131200465_-	chr6_131200450_131200462_-	chr6_131199244_131199765_-	U2AF2	EPB41L2	0.62	753183	-16.4	6963		0.216930692705197	18
chr6_131193502_131200465_-	chr6_131200450_131200462_-	chr6_131197814_131197915_-	U2AF2	EPB41L2	0.74	753183	-16.4	6963		0.216930692705197	18
chr6_131197803_131201225_-	chr6_131197807_131197834_-	chr6_131199244_131199354_-	GRWD1	EPB41L2	0.17	753187	-17	3422		0.839676163044804	24
chr6_131197803_131201225_-	chr6_131197807_131197834_-	chr6_131199244_131199390_-	GRWD1	EPB41L2	0.19	753187	-17	3422		0.839676163044804	24
chr6_131197803_131201225_-	chr6_131197807_131197834_-	chr6_131199244_131199765_-	GRWD1	EPB41L2	0.17	753187	-17	3422		0.839676163044804	24
chr6_131197803_131201225_-	chr6_131201197_131201237_-	chr6_131199244_131199390_-	QKI	EPB41L2	-0.27	753187	-17	3422		0.839676163044804	24
chr6_131197803_131201225_-	chr6_131201212_131201252_-	chr6_131199244_131199390_-	RBFOX2	EPB41L2	-0.17	753187	-17	3422		0.839676163044804	24
chr6_131197803_131201225_-	chr6_131201199_131201250_-	chr6_131197814_131197915_-	U2AF1	EPB41L2	0.32	753187	-17	3422		0.839676163044804	24
chr6_131199235_131201250_-	chr6_131201212_131201252_-	chr6_131199244_131199390_-	RBFOX2	EPB41L2	-0.17	753189	-15.6	2015		1	24
chr6_131199243_131201372_-	chr6_131201355_131201383_-	chr6_131199244_131199354_-	U2AF2	EPB41L2	0.62	753191	-17.7	2129		0.615616487540794	24
chr6_131199243_131201372_-	chr6_131201355_131201383_-	chr6_131199244_131199390_-	U2AF2	EPB41L2	0.64	753191	-17.7	2129		0.615616487540794	24
chr6_131199243_131201372_-	chr6_131201355_131201383_-	chr6_131199244_131199765_-	U2AF2	EPB41L2	0.62	753191	-17.7	2129		0.615616487540794	24
chr6_131199243_131201372_-	chr6_131201355_131201383_-	chr6_131201284_131201346_-	U2AF2	EPB41L2	0.65	753191	-17.7	2129		0.615616487540794	24
chr6_131200532_131201826_-	chr6_131200522_131200581_-	chr6_131201284_131201346_-	QKI	EPB41L2	-0.24	753198	-18.4	1294		0.954250524232535	21
chr6_131200563_131209398_-	chr6_131200522_131200581_-	chr6_131201284_131201346_-	QKI	EPB41L2	-0.24	753199	-17.2	8835		1	35
chr6_131201222_131204401_-	chr6_131201197_131201237_-	chr6_131201284_131201346_-	QKI	EPB41L2	-0.24	753201	-15.2	3179		1	33
chr6_131201222_131204401_-	chr6_131201212_131201252_-	chr6_131201284_131201346_-	RBFOX2	EPB41L2	-0.17	753201	-15.2	3179		1	33
chr6_131201222_131204401_-	chr6_131204368_131204406_-	chr6_131201284_131201346_-	U2AF2	EPB41L2	0.65	753201	-15.2	3179		1	33
chr6_131201222_131204401_-	chr6_131204368_131204406_-	chr6_131201594_131201629_-	U2AF2	EPB41L2	0.43	753201	-15.2	3179		1	33
chr6_131201222_131201851_-	chr6_131201197_131201237_-	chr6_131201284_131201346_-	QKI	EPB41L2	-0.24	753202	-19.4	629		0.561900728603725	20
chr6_131201222_131201851_-	chr6_131201212_131201252_-	chr6_131201284_131201346_-	RBFOX2	EPB41L2	-0.17	753202	-19.4	629		0.561900728603725	20
chr6_131201223_131203809_-	chr6_131201197_131201237_-	chr6_131201284_131201346_-	QKI	EPB41L2	-0.24	753203	-17.3	2586		0.851076262923444	28
chr6_131201223_131203809_-	chr6_131201212_131201252_-	chr6_131201284_131201346_-	RBFOX2	EPB41L2	-0.17	753203	-17.3	2586		0.851076262923444	28
chr6_131201240_131209464_-	chr6_131201212_131201252_-	chr6_131201284_131201346_-	RBFOX2	EPB41L2	-0.17	753204	-17	8224		0.585545518105692	32
chr1_155226036_155231974_-	chr1_155226025_155226038_-	chr1_155231448_155231659_-	DDX55	SCAMP3	-0.21	75395	-18.3	5938		0.833979752151402	4
chr1_155232989_155243074_-	chr1_155243027_155243115_-	chr1_155238499_155238583_-	NCBP2	CLK2	-0.44	75401	-23.5	10085		0.250817142974466	61
chr1_155232989_155243074_-	chr1_155243027_155243115_-	chr1_155238499_155238586_-	NCBP2	CLK2	-0.42	75401	-23.5	10085		0.250817142974466	61
chr1_155235753_155243258_-	chr1_155243224_155243275_-	chr1_155238499_155238583_-	NCBP2	CLK2	-0.44	75410	-22.7	7505		0.736020358244732	67
chr1_155235753_155243258_-	chr1_155243224_155243275_-	chr1_155238499_155238586_-	NCBP2	CLK2	-0.42	75410	-22.7	7505		0.736020358244732	67
chr1_155235753_155243074_-	chr1_155243027_155243115_-	chr1_155238499_155238583_-	NCBP2	CLK2	-0.44	75411	-19.8	7321		0.310710293467237	61
chr1_155235753_155243074_-	chr1_155243027_155243115_-	chr1_155238499_155238586_-	NCBP2	CLK2	-0.42	75411	-19.8	7321		0.310710293467237	61
chr1_155235760_155243234_-	chr1_155243224_155243275_-	chr1_155238499_155238583_-	NCBP2	CLK2	-0.44	75412	-18.2	7474		0.511590671848485	67
chr1_155235760_155243234_-	chr1_155243224_155243275_-	chr1_155238499_155238586_-	NCBP2	CLK2	-0.42	75412	-18.2	7474		0.511590671848485	67
chr1_155238253_155243102_-	chr1_155243027_155243115_-	chr1_155238499_155238583_-	NCBP2	CLK2	-0.44	75417	-23.2	4849		0.205453347845797	64
chr1_155238253_155243102_-	chr1_155243027_155243115_-	chr1_155238499_155238586_-	NCBP2	CLK2	-0.42	75417	-23.2	4849		0.205453347845797	64
chr1_155238338_155243101_-	chr1_155243027_155243115_-	chr1_155238499_155238583_-	NCBP2	CLK2	-0.44	75423	-25.9	4763		1	62
chr1_155238338_155243101_-	chr1_155243027_155243115_-	chr1_155238499_155238586_-	NCBP2	CLK2	-0.42	75423	-25.9	4763		1	62
chr1_155238364_155243276_-	chr1_155243224_155243275_-	chr1_155238499_155238583_-	NCBP2	CLK2	-0.44	75425	-15.7	4912		1	66
chr1_155238364_155243276_-	chr1_155243224_155243275_-	chr1_155238499_155238586_-	NCBP2	CLK2	-0.42	75425	-15.7	4912		1	66
chr1_155238371_155243063_-	chr1_155243027_155243115_-	chr1_155238499_155238583_-	NCBP2	CLK2	-0.44	75426	-17.4	4692		1	58
chr1_155238371_155243063_-	chr1_155243027_155243115_-	chr1_155238499_155238586_-	NCBP2	CLK2	-0.42	75426	-17.4	4692		1	58
chr6_142703826_142706169_+	chr6_142703797_142703845_+	chr6_142704897_142704980_+	U2AF2	GPR126	-0.53	755245	-15.2	2343		0.527250468056974	8
chr6_142762001_142762321_+	chr6_142762258_142762349_+	chr6_142762045_142762090_+	RBFOX2	GPR126	-0.56	755254	-16.5	320		0.648997345991987	4
chr6_142762019_142762298_+	chr6_142762258_142762349_+	chr6_142762045_142762090_+	RBFOX2	GPR126	-0.56	755255	-16.3	279		1	3
chr6_168314078_168314373_+	chr6_168314083_168314152_+	chr6_168314083_168314103_+	U2AF2	MLLT4	0.39	759144	-19.9	295		0.122988505692761	9
chr1_156905339_156908307_-	chr1_156908283_156908339_-	chr1_156908210_156908305_-	U2AF2	ARHGEF11	0.62	77580	-17.2	2968		0.489388990849825	2
chr7_91621446_91621612_+	chr7_91621569_91621645_+	chr7_91621472_91621525_+	QKI	AKAP9	-0.34	784017	-19.9	166		0.358083080134312	1
chr7_91670834_91672634_+	chr7_91670795_91670868_+	chr7_91671360_91671500_+	QKI	AKAP9	0.62	784019	-15.2	1800		1	5
chr1_160221909_160231555_-	chr1_160221885_160221934_-	chr1_160231075_160231115_-	HNRNPM	DCAF8	0.33	78647	-19.9	9646		0.649950073577697	24
chr1_160221909_160231555_-	chr1_160221885_160221934_-	chr1_160231075_160231140_-	HNRNPM	DCAF8	0.33	78647	-19.9	9646		0.649950073577697	24
chr1_160221909_160231555_-	chr1_160221885_160221934_-	chr1_160231075_160231148_-	HNRNPM	DCAF8	0.29	78647	-19.9	9646		0.649950073577697	24
chr7_100271332_100276581_+	chr7_100276560_100276641_+	chr7_100273744_100273799_+	LARP4	GNB2	-0.53	787480	-24	5249		0.144973917877905	171
chr7_100271369_100276467_+	chr7_100276416_100276463_+	chr7_100273744_100273799_+	LARP4	GNB2	-0.53	787489	-32.8	5098		1	168
chr7_100271379_100276633_+	chr7_100276560_100276641_+	chr7_100273744_100273799_+	LARP4	GNB2	-0.53	787492	-19.7	5254		0.823531487243324	170
chr7_100271379_100276689_+	chr7_100276644_100276702_+	chr7_100273744_100273799_+	LARP4	GNB2	-0.53	787493	-27.2	5310		1	171
chr7_100271380_100276592_+	chr7_100276560_100276641_+	chr7_100273744_100273799_+	LARP4	GNB2	-0.53	787495	-22.8	5212		1	170
chr7_100271403_100276652_+	chr7_100276644_100276702_+	chr7_100273744_100273799_+	LARP4	GNB2	-0.53	787500	-19.1	5249		0.194657737655729	169
chr7_100271408_100276575_+	chr7_100276560_100276641_+	chr7_100273744_100273799_+	LARP4	GNB2	-0.53	787506	-20.4	5167		0.2668953152044	169
chr7_100271664_100276633_+	chr7_100276560_100276641_+	chr7_100273744_100273799_+	LARP4	GNB2	-0.53	787523	-20.9	4969		1	163
chr7_100271664_100276689_+	chr7_100276644_100276702_+	chr7_100273744_100273799_+	LARP4	GNB2	-0.53	787525	-22.8	5025		0.316855203977691	164
chr7_100271676_100276604_+	chr7_100276560_100276641_+	chr7_100273744_100273799_+	LARP4	GNB2	-0.53	787529	-17	4928		1	163
chr7_100271702_100276577_+	chr7_100276560_100276641_+	chr7_100273744_100273799_+	LARP4	GNB2	-0.53	787532	-24.7	4875		0.237747133046348	163
chr7_100272183_100276569_+	chr7_100276560_100276641_+	chr7_100273744_100273799_+	LARP4	GNB2	-0.53	787548	-16.8	4386		0.372578849791416	157
chr7_100273059_100276577_+	chr7_100276560_100276641_+	chr7_100273744_100273799_+	LARP4	GNB2	-0.53	787569	-24.4	3518		0.3006127435676	150
chr7_100273095_100276686_+	chr7_100276644_100276702_+	chr7_100273744_100273799_+	LARP4	GNB2	-0.53	787571	-16.6	3591		1	150
chr7_100273128_100276636_+	chr7_100276560_100276641_+	chr7_100273744_100273799_+	LARP4	GNB2	-0.53	787572	-17	3508		0.474399379998423	146
chr7_100273131_100276686_+	chr7_100276644_100276702_+	chr7_100273744_100273799_+	LARP4	GNB2	-0.53	787574	-27.3	3555		1	147
chr7_100273133_100276580_+	chr7_100276560_100276641_+	chr7_100273744_100273799_+	LARP4	GNB2	-0.53	787575	-23.4	3447		1	146
chr7_100273165_100276583_+	chr7_100276560_100276641_+	chr7_100273744_100273799_+	LARP4	GNB2	-0.53	787586	-25.6	3418		1	142
chr7_100273522_100276465_+	chr7_100276416_100276463_+	chr7_100273744_100273799_+	LARP4	GNB2	-0.53	787608	-19.1	2943		0.975979032288987	117
chr7_100273550_100276574_+	chr7_100276560_100276641_+	chr7_100273744_100273799_+	LARP4	GNB2	-0.53	787614	-15.6	3024		0.725430736379514	113
chr7_100273555_100276636_+	chr7_100276560_100276641_+	chr7_100273744_100273799_+	LARP4	GNB2	-0.53	787615	-33.8	3081		1	112
chr7_100273593_100276681_+	chr7_100276644_100276702_+	chr7_100273744_100273799_+	LARP4	GNB2	-0.53	787617	-20.5	3088		0.287769159769841	103
chr7_100273594_100276578_+	chr7_100276560_100276641_+	chr7_100273744_100273799_+	LARP4	GNB2	-0.53	787618	-21.2	2984		0.311098063775895	102
chr7_100273601_100276653_+	chr7_100276644_100276702_+	chr7_100273744_100273799_+	LARP4	GNB2	-0.53	787621	-19.4	3052		0.414615037489289	102
chr7_100479272_100480728_+	chr7_100479259_100479302_+	chr7_100480386_100480711_+	U2AF2	SRRT	0.58	787871	-19.4	1456		1	59
chr7_100480096_100481213_+	chr7_100480104_100480111_+	chr7_100480386_100480711_+	U2AF2	SRRT	0.58	787882	-15.1	1117		1	61
chr7_100480097_100485887_+	chr7_100480104_100480111_+	chr7_100480386_100480711_+	U2AF2	SRRT	0.58	787883	-16.8	5790		0.501036039358687	65
chr7_100480100_100480780_+	chr7_100480104_100480111_+	chr7_100480386_100480711_+	U2AF2	SRRT	0.58	787884	-24.4	680		0.636447987557093	59
chr7_100480102_100481700_+	chr7_100480104_100480111_+	chr7_100480386_100480711_+	U2AF2	SRRT	0.58	787885	-16	1598		0.396928697005827	65
chr7_100480102_100481700_+	chr7_100481677_100481755_+	chr7_100480386_100480711_+	U2AF2	SRRT	0.58	787885	-16	1598		0.396928697005827	65
chr1_162558621_162562786_+	chr1_162562747_162562804_+	chr1_162562522_162562572_+	QKI	UAP1	-0.45	79787	-17.4	4165		0.569459567017861	3
chr1_162558621_162562786_+	chr1_162562747_162562804_+	chr1_162562525_162562572_+	QKI	UAP1	-0.39	79787	-17.4	4165		0.569459567017861	3
chr8_144899499_144903774_-	chr8_144903770_144903827_-	chr8_144902836_144902886_-	PPIG	PUF60	0.18	839173	-15	4275		0.364783024251317	51
chr9_108144962_108153278_+	chr9_108153240_108153285_+	chr9_108151314_108151389_+	QKI	SLC44A1	0.33	865170	-18	8316		0.752231669974191	112
chr9_108145385_108153269_+	chr9_108153240_108153285_+	chr9_108151314_108151389_+	QKI	SLC44A1	0.33	865171	-16	7884		0.146556729950585	112
chr9_108147837_108153265_+	chr9_108153240_108153285_+	chr9_108151314_108151389_+	QKI	SLC44A1	0.33	865183	-18.7	5428		1	112
chr9_108148266_108153265_+	chr9_108153240_108153285_+	chr9_108151314_108151389_+	QKI	SLC44A1	0.33	865195	-15	4999		1	110
chr9_108151296_108153274_+	chr9_108153240_108153285_+	chr9_108151314_108151389_+	QKI	SLC44A1	0.33	865199	-17.3	1978		0.553147665509638	110
chr1_185266175_185275993_-	chr1_185275976_185276030_-	chr1_185275617_185275757_-	U2AF1	IVNS1ABP	0.55	87111	-23.3	9818		1	73
chr1_185266175_185275993_-	chr1_185275981_185276026_-	chr1_185275617_185275757_-	U2AF2	IVNS1ABP	0.79	87111	-23.3	9818		1	73
chr1_185266742_185276001_-	chr1_185275976_185276030_-	chr1_185275617_185275757_-	U2AF1	IVNS1ABP	0.55	87121	-18.3	9259		0.829198215398526	73
chr1_185266742_185276001_-	chr1_185275981_185276026_-	chr1_185275617_185275757_-	U2AF2	IVNS1ABP	0.79	87121	-18.3	9259		0.829198215398526	73
chr1_185267078_185275770_-	chr1_185275711_185275785_-	chr1_185275617_185275757_-	U2AF2	IVNS1ABP	0.79	87140	-15.3	8692		1	67
chr1_185274817_185275793_-	chr1_185274780_185274833_-	chr1_185275617_185275757_-	SF3A3	IVNS1ABP	0.31	87161	-15.6	976		1	49
chr1_185274817_185275793_-	chr1_185275711_185275785_-	chr1_185275617_185275757_-	U2AF2	IVNS1ABP	0.79	87161	-15.6	976		1	49
chr9_131029391_131035176_-	chr9_131035106_131035176_-	chr9_131029473_131029553_-	U2AF2	GOLGA2	0.37	883507	-18	5785		0.726705444099285	6
chr9_131029730_131035215_-	chr9_131029735_131029747_-	chr9_131035064_131035144_-	GRWD1	GOLGA2	0.19	883509	-19.4	5485		0.441935561530817	6
chr9_133503813_133512910_+	chr9_133512884_133512908_+	chr9_133506548_133506680_+	FUBP3	FUBP3	0.36	884413	-17.7	9097		0.456143700485045	39
chr9_133503840_133512902_+	chr9_133512884_133512908_+	chr9_133506548_133506680_+	FUBP3	FUBP3	0.36	884414	-20.7	9062		1	38
chr9_139702774_139707479_+	chr9_139702779_139702822_+	chr9_139703707_139703881_+	PRPF8	RABL6	-0.29	885468	-18.2	4705		0.567027425795406	49
chr9_139702774_139707479_+	chr9_139702779_139702822_+	chr9_139704140_139704494_+	PRPF8	RABL6	-0.27	885468	-18.2	4705		0.567027425795406	49
chr9_139702774_139707479_+	chr9_139707417_139707499_+	chr9_139704140_139704494_+	SUGP2	RABL6	-0.14	885468	-18.2	4705		0.567027425795406	49
chr9_139703811_139707531_+	chr9_139707499_139707551_+	chr9_139704140_139704494_+	SUGP2	RABL6	-0.14	885469	-16.8	3720		1	53
chr9_139703830_139709950_+	chr9_139709883_139709975_+	chr9_139704140_139704494_+	SUGP2	RABL6	-0.14	885471	-18	6120		1	61
chr9_139703832_139707979_+	chr9_139707969_139708002_+	chr9_139704140_139704494_+	SUGP2	RABL6	-0.14	885472	-15.5	4147		1	58
chr9_139703833_139707451_+	chr9_139707417_139707499_+	chr9_139704140_139704494_+	SUGP2	RABL6	-0.14	885473	-18.3	3618		0.587562654798141	49
chr9_139704099_139707774_+	chr9_139707748_139707785_+	chr9_139704140_139704494_+	SUGP2	RABL6	-0.14	885477	-19.5	3675		1	58
chr9_139704107_139707453_+	chr9_139707417_139707499_+	chr9_139704140_139704494_+	SUGP2	RABL6	-0.14	885479	-20.5	3346		0.584034515714021	49
chr9_140349559_140349766_-	chr9_140349536_140349609_-	chr9_140349691_140349759_-	NKRF	NSMF	0.13	885651	-19.7	207		1	25
chr9_140349560_140353007_-	chr9_140349536_140349609_-	chr9_140349691_140349759_-	NKRF	NSMF	0.13	885652	-23.2	3447		0.138101216587984	28
chr9_140349570_140352671_-	chr9_140349536_140349609_-	chr9_140349691_140349759_-	NKRF	NSMF	0.13	885654	-23.2	3101		0.31405799977347	26
chr9_140349586_140353570_-	chr9_140349536_140349609_-	chr9_140349691_140349759_-	NKRF	NSMF	0.13	885656	-25.6	3984		0.441749407137909	26
chr1_203765214_203765760_+	chr1_203765188_203765282_+	chr1_203765421_203765624_+	HNRNPK	ZC3H11A	0.43	89219	-28.3	546		0.214632913282742	64
chr1_203765214_203765760_+	chr1_203765188_203765282_+	chr1_203765421_203765729_+	HNRNPK	ZC3H11A	0.44	89219	-28.3	546		0.214632913282742	64
chr1_203765217_203772025_+	chr1_203765188_203765282_+	chr1_203765421_203765624_+	HNRNPK	ZC3H11A	0.43	89220	-16.9	6808		0.374821354710807	150
chr1_203765217_203772025_+	chr1_203765188_203765282_+	chr1_203765421_203765729_+	HNRNPK	ZC3H11A	0.44	89220	-16.9	6808		0.374821354710807	150
chr1_21106738_21113149_-	chr1_21113056_21113149_-	chr1_21106838_21107033_-	NCBP2	HP1BP3	-0.28	8968	-16.2	6411		0.446702877416817	14
chr1_21106738_21113149_-	chr1_21113056_21113149_-	chr1_21106838_21107034_-	NCBP2	HP1BP3	-0.28	8968	-16.2	6411		0.446702877416817	14
chrX_107912378_107920873_+	chrX_107920838_107920885_+	chrX_107913265_107913466_+	PRPF8	COL4A5	0.35	921220	-15.1	8495		0.944563598566415	33
chrX_107912378_107920873_+	chrX_107920838_107920885_+	chrX_107913458_107913466_+	PRPF8	COL4A5	0.46	921220	-15.1	8495		0.944563598566415	33
chrX_107912378_107920873_+	chrX_107920838_107920885_+	chrX_107917682_107917983_+	PRPF8	COL4A5	0.42	921220	-15.1	8495		0.944563598566415	33
chrX_107912378_107920873_+	chrX_107920838_107920885_+	chrX_107917975_107917983_+	PRPF8	COL4A5	0.51	921220	-15.1	8495		0.944563598566415	33
chrX_118749797_118759269_-	chrX_118759267_118759329_-	chrX_118753272_118754014_-	RBFOX2	SEPT6	0.55	925485	-19	9472		0.35671959854975	26
chrX_118750365_118759303_-	chrX_118759288_118759353_-	chrX_118753272_118754014_-	QKI	SEPT6	0.64	925498	-16.7	8938		1	27
chrX_118750365_118759303_-	chrX_118759267_118759329_-	chrX_118753272_118754014_-	RBFOX2	SEPT6	0.55	925498	-16.7	8938		1	27
chrX_118750651_118759270_-	chrX_118759267_118759329_-	chrX_118753272_118754014_-	RBFOX2	SEPT6	0.55	925499	-19.4	8619		1	22
chrX_118750680_118759320_-	chrX_118759288_118759353_-	chrX_118753272_118754014_-	QKI	SEPT6	0.64	925503	-19	8640		0.908197846582673	22
chrX_118750680_118759320_-	chrX_118759267_118759329_-	chrX_118753272_118754014_-	RBFOX2	SEPT6	0.55	925503	-19	8640		0.908197846582673	22
chrX_118752723_118759335_-	chrX_118759288_118759353_-	chrX_118753272_118754014_-	QKI	SEPT6	0.64	925507	-15.3	6612		1	17
chrX_118752723_118759335_-	chrX_118759267_118759329_-	chrX_118753272_118754014_-	RBFOX2	SEPT6	0.55	925507	-15.3	6612		1	17
chrX_118759291_118767457_-	chrX_118759288_118759353_-	chrX_118759298_118759342_-	QKI	SEPT6	0.57	925509	-15.7	8166		1	7
chrX_118759291_118767457_-	chrX_118759288_118759353_-	chrX_118759298_118759359_-	QKI	SEPT6	0.65	925509	-15.7	8166		1	7
chrX_118759291_118767457_-	chrX_118759267_118759329_-	chrX_118759298_118759342_-	RBFOX2	SEPT6	0.58	925509	-15.7	8166		1	7
chrX_118759291_118767457_-	chrX_118759267_118759329_-	chrX_118759298_118759359_-	RBFOX2	SEPT6	0.57	925509	-15.7	8166		1	7
chrX_153579532_153585711_-	chrX_153585692_153585725_-	chrX_153585619_153585642_-	RBM22	FLNA	-0.38	941122	-20.5	6179		0.203896860903302	38
chrX_153579817_153585710_-	chrX_153585692_153585725_-	chrX_153585619_153585642_-	RBM22	FLNA	-0.38	941128	-21.2	5893		0.33302579773213	37
chrX_153585520_153585730_-	chrX_153585692_153585725_-	chrX_153585619_153585642_-	RBM22	FLNA	-0.38	941149	-18.2	210		1	25
chr1_225692607_225695662_-	chr1_225692598_225692651_-	chr1_225692693_225692755_-	RBFOX2	ENAH	-0.43	98637	-18.5	3055		1	7
