# Supplementary material for: Conserved long-range base pairings are associated with pre-mRNA processing of human genes
Source: Nat Commun. 2021 Apr 16;12:2300. doi: 10.1038/s41467-021-22549-7 (PMC8052449; doi:10.1038/s41467-021-22549-7)
Supplement: Supplementary file 6 — Supplementary Data 5 [file 41467_2021_22549_MOESM6_ESM.txt]

chrA	startA	endA	chrB	startB	endB	ClusterID	NumberOfChimericReads
chr1	155236974	155237083	chr1	155237052	155237168	FinalCluster_4	8
chr11	62306500	62306587	chr11	62306703	62306774	FinalCluster_7	4
chr9	101765413	101765454	chr9	101765432	101765464	FinalCluster_8	2
chr12	133444935	133445025	chr12	133444998	133445132	FinalCluster_10	5
chrX	153131579	153131767	chrX	153131672	153131830	FinalCluster_13	5
chr1	234350892	234351015	chr1	234351028	234351107	FinalCluster_16	4
chr17	74299590	74299705	chr17	74299643	74299750	FinalCluster_18	4
chr13	97331674	97331809	chr13	97331722	97331857	FinalCluster_19	4
chr9	139395647	139395839	chr9	139395756	139395862	FinalCluster_25	5
chr3	49820404	49820552	chr3	49820499	49820627	FinalCluster_29	17
chr10	111790926	111791014	chr10	111824629	111824659	FinalCluster_36	6
chr10	128854288	128854397	chr10	128854660	128854784	FinalCluster_38	3
chr19	10560040	10560197	chr19	10560629	10560772	FinalCluster_41	5
chr22	24109585	24109851	chr22	24109682	24109835	FinalCluster_47	21
chr13	96885794	96885910	chr13	96885872	96886024	FinalCluster_48	3
chr12	132470568	132470740	chr12	132470589	132470782	FinalCluster_53	7
chrX	153338431	153338546	chrX	153338523	153338589	FinalCluster_56	4
chr5	133946155	133946447	chr5	133946258	133946501	FinalCluster_58	15
chr11	6512060	6512203	chr11	6512136	6512326	FinalCluster_60	8
chr17	74038020	74038131	chr17	74038396	74038437	FinalCluster_67	3
chr22	28982931	28983045	chr22	28982965	28983083	FinalCluster_70	4
chr14	50684917	50684936	chr14	50684940	50685069	FinalCluster_73	4
chr8	103419549	103419702	chr8	103419707	103419772	FinalCluster_82	10
chr5	75805716	75805809	chr5	75805811	75805938	FinalCluster_84	9
chr8	124366736	124366899	chr8	124367001	124367077	FinalCluster_88	5
chr17	34154205	34154401	chr17	34154257	34154474	FinalCluster_91	37
chr9	97882945	97883018	chr9	97883020	97883091	FinalCluster_92	4
chr6	17635434	17635612	chr6	17635725	17635856	FinalCluster_94	5
chr5	79788709	79788805	chr5	79790344	79790631	FinalCluster_95	7
chr12	57460850	57460986	chr12	57460973	57461024	FinalCluster_101	2
chr3	128503602	128503651	chr3	128524935	128525014	FinalCluster_104	6
chr9	127902409	127902492	chr9	127904213	127904287	FinalCluster_106	8
chr6	149945771	149945786	chr6	149953235	149953345	FinalCluster_108	6
chr12	49537687	49537779	chr12	49540783	49540885	FinalCluster_110	2
chr16	652293	652346	chr16	657423	657518	FinalCluster_112	6
chr17	57894357	57894475	chr17	57894469	57894599	FinalCluster_121	6
chr3	176898921	176898982	chr3	176906863	176906967	FinalCluster_123	6
chrX	106882674	106882697	chrX	106884124	106884230	FinalCluster_130	3
chr3	119772020	119772183	chr3	119772076	119772220	FinalCluster_131	8
chr3	47811419	47811445	chr3	47812587	47812722	FinalCluster_134	3
chr1	27056283	27056343	chr1	27057457	27057558	FinalCluster_135	6
chr9	33844806	33845029	chr9	33844933	33845066	FinalCluster_137	7
chr12	20525219	20525299	chr12	20525725	20525815	FinalCluster_139	3
chr17	48800936	48801069	chr17	48801014	48801188	FinalCluster_142	18
chr8	131324429	131324540	chr8	131324526	131324649	FinalCluster_143	14
chr3	129023802	129023948	chr3	129023861	129024031	FinalCluster_151	6
chr7	102999408	102999496	chr7	103000478	103000577	FinalCluster_152	3
chr3	119557009	119557131	chr3	119557133	119557230	FinalCluster_155	4
chr7	116731057	116731090	chr7	116739974	116740046	FinalCluster_158	4
chr1	214683267	214683287	chr1	214683455	214683541	FinalCluster_163	4
chr8	144732339	144732476	chr8	144734426	144734533	FinalCluster_166	5
chr9	13143528	13143575	chr9	13143579	13143644	FinalCluster_169	2
chr14	104437512	104437635	chr14	104437630	104437756	FinalCluster_171	7
chr11	47640788	47641062	chr11	47640956	47641111	FinalCluster_172	6
chr22	31941602	31941704	chr22	31941901	31941947	FinalCluster_173	2
chr3	160154997	160155035	chr3	160155057	160155124	FinalCluster_175	4
chr11	33104383	33104494	chr11	33104496	33104626	FinalCluster_180	6
chr1	246435923	246435938	chr1	246436456	246436626	FinalCluster_182	4
chr1	167365900	167366003	chr1	167365974	167366104	FinalCluster_183	5
chr22	41366209	41366241	chr22	41366245	41366318	FinalCluster_190	2
chr17	61227064	61227185	chr17	61468209	61468233	FinalCluster_192	5
chr3	184033212	184033344	chr3	184033579	184033644	FinalCluster_196	20
chr11	60619700	60619744	chr11	60619768	60619872	FinalCluster_197	2
chr4	39866958	39867211	chr4	39867220	39867317	FinalCluster_200	6
chr12	49068124	49068201	chr12	49068817	49068962	FinalCluster_204	8
chr20	62327022	62327180	chr20	62327910	62327976	FinalCluster_205	3
chr1	229601490	229601573	chr1	229603556	229603653	FinalCluster_208	3
chr4	41389818	41389972	chr4	41389903	41390050	FinalCluster_211	22
chr7	56041309	56041418	chr7	56042448	56042539	FinalCluster_215	5
chr7	44699921	44699943	chr7	44703024	44703083	FinalCluster_216	4
chr5	98109386	98109509	chr5	98109469	98109636	FinalCluster_221	11
chr1	46558038	46558258	chr1	46558142	46558333	FinalCluster_222	19
chr2	171967961	171968125	chr2	171968470	171968543	FinalCluster_224	2
chr1	227782031	227782071	chr1	227782392	227782510	FinalCluster_230	4
chr19	1011095	1011229	chr19	1011095	1011310	FinalCluster_231	17
chr19	55967656	55967815	chr19	55967680	55967892	FinalCluster_232	7
chr6	166051109	166051208	chr6	166051177	166051348	FinalCluster_234	3
chr14	71807191	71807307	chr14	71813960	71814050	FinalCluster_237	5
chr4	3953500	3953574	chr4	3953515	3953565	FinalCluster_238	3
chr9	84296372	84296466	chr9	84296468	84296536	FinalCluster_239	4
chr8	124401175	124401389	chr8	124401194	124401506	FinalCluster_242	29
chr7	101605061	101605155	chr7	101605157	101605221	FinalCluster_244	5
chrX	123159685	123159799	chrX	123159752	123159827	FinalCluster_246	3
chr9	91082447	91082573	chr9	91082476	91082607	FinalCluster_247	5
chr1	27801556	27801728	chr1	27801633	27801784	FinalCluster_249	5
chr17	1343665	1343708	chr17	1343769	1343874	FinalCluster_251	2
chr18	13471217	13471275	chr18	13471318	13471380	FinalCluster_252	3
chr9	125701643	125701759	chr9	125701761	125701830	FinalCluster_253	11
chr1	66755431	66755468	chr1	66755470	66755575	FinalCluster_257	3
chr3	49402684	49402750	chr3	49403025	49403151	FinalCluster_258	3
chr1	27103975	27104034	chr1	27104276	27104534	FinalCluster_262	4
chr1	35556468	35556550	chr1	35556836	35556954	FinalCluster_264	3
chr11	62582110	62582191	chr11	62586578	62586692	FinalCluster_270	2
chr12	6695162	6695335	chr12	6695886	6696009	FinalCluster_273	2
chr20	57466877	57466920	chr20	57467877	57467958	FinalCluster_278	7
chr17	66525003	66525044	chr17	66526061	66526127	FinalCluster_279	2
chr6	17859276	17859389	chr6	17859391	17859475	FinalCluster_284	4
chr2	113004059	113004212	chr2	113004149	113004268	FinalCluster_293	4
chr7	56121177	56121463	chr7	56121274	56121566	FinalCluster_294	16
chr9	17164489	17164587	chr9	17164590	17164673	FinalCluster_297	4
chr14	75613827	75613888	chr14	75613890	75614015	FinalCluster_299	7
chr1	6582670	6582759	chr1	6585268	6585350	FinalCluster_302	5
chr5	145195654	145195756	chr5	145196663	145196767	FinalCluster_303	5
chr5	68531774	68531836	chr5	68535327	68535405	FinalCluster_305	4
chr12	123254806	123254920	chr12	123254872	123254940	FinalCluster_306	3
chr12	102275901	102275945	chr12	102275948	102276008	FinalCluster_307	3
chr11	33293698	33293781	chr11	33294553	33294697	FinalCluster_316	4
chr1	24101766	24101895	chr1	24101897	24101912	FinalCluster_318	3
chr5	58873127	58873196	chr5	58877842	58877998	FinalCluster_319	5
chr15	25219272	25219353	chr15	25223626	25223718	FinalCluster_324	4
chr5	1574543	1574735	chr5	1575945	1576028	FinalCluster_325	9
chr1	29314660	29314792	chr1	29314893	29315025	FinalCluster_326	6
chr20	51613617	51613740	chr20	51620244	51620326	FinalCluster_335	4
chr10	98673523	98673585	chr10	98673598	98673665	FinalCluster_336	4
chr16	11857688	11857939	chr16	11858423	11858531	FinalCluster_347	8
chr16	85699910	85700040	chr16	85700042	85700131	FinalCluster_348	21
chrX	77381618	77381691	chrX	77381680	77381768	FinalCluster_351	4
chr14	89051767	89051936	chr14	89051875	89052054	FinalCluster_355	10
chr7	128480904	128480978	chr7	128481387	128481423	FinalCluster_356	2
chr11	12855120	12855172	chr11	12855174	12855264	FinalCluster_357	4
chr12	109546288	109546431	chr12	109546404	109546602	FinalCluster_358	7
chr1	227827383	227827443	chr1	227827454	227827529	FinalCluster_361	6
chr2	26600399	26600511	chr2	26600513	26600539	FinalCluster_364	4
chr7	94293137	94293237	chr7	94293241	94293286	FinalCluster_368	2
chr2	32614820	32614931	chr2	32614933	32615004	FinalCluster_376	3
chr2	91835892	91835950	chr2	91835952	91836038	FinalCluster_380	2
chr12	39298241	39298334	chr12	39298274	39298392	FinalCluster_384	7
chr2	61277203	61277373	chr2	61277255	61277432	FinalCluster_394	5
chr17	78838014	78838115	chr17	78838132	78838267	FinalCluster_395	5
chr10	89650565	89650711	chr10	89650630	89650762	FinalCluster_407	7
chr2	23800029	23800167	chr2	23800168	23800247	FinalCluster_408	4
chr3	196359028	196359136	chr3	196359138	196359223	FinalCluster_410	4
chr15	28901732	28901845	chr15	28901903	28901938	FinalCluster_413	2
chr11	62284293	62284427	chr11	62294693	62294781	FinalCluster_416	6
chr1	207961563	207961809	chr1	207961708	207961876	FinalCluster_420	10
chr16	22310698	22310731	chr16	22310732	22310860	FinalCluster_421	5
chr5	112210653	112210714	chr5	112210717	112210809	FinalCluster_425	4
chr11	20078663	20078844	chr11	20080338	20080361	FinalCluster_427	4
chr1	235325928	235326005	chr1	235326007	235326132	FinalCluster_428	8
chr19	51899894	51899921	chr19	51906156	51906288	FinalCluster_429	6
chr14	64929014	64929133	chr14	64929089	64929189	FinalCluster_432	4
chr13	33870812	33870972	chr13	33870909	33871048	FinalCluster_434	3
chr3	121240850	121240923	chr3	121263586	121263628	FinalCluster_437	4
chr3	56621436	56621500	chr3	56621631	56621715	FinalCluster_438	2
chr19	12275465	12275555	chr19	12276746	12276929	FinalCluster_442	6
chr15	68636282	68636395	chr15	68640570	68640639	FinalCluster_447	5
chr14	21709913	21710015	chr14	21710017	21710063	FinalCluster_460	4
chr20	50709149	50709245	chr20	50709801	50709918	FinalCluster_461	5
chr3	168296409	168296525	chr3	168296527	168296632	FinalCluster_462	4
chr4	110132116	110132158	chr4	110206037	110206108	FinalCluster_463	3
chr7	116782334	116782535	chr7	116782494	116782604	FinalCluster_466	7
chr11	93449758	93449870	chr11	93453549	93453656	FinalCluster_467	2
chr1	1325634	1325751	chr1	1325838	1325947	FinalCluster_474	4
chr15	32930238	32930376	chr15	32930304	32930479	FinalCluster_476	8
chr14	21705931	21706194	chr14	21707796	21708037	FinalCluster_478	12
chr17	62499581	62499640	chr17	62499627	62499689	FinalCluster_481	6
chr9	16412765	16412801	chr9	16415742	16415814	FinalCluster_486	12
chr12	39717836	39717924	chr12	39719115	39719219	FinalCluster_487	3
chr16	74667206	74667262	chr16	74667264	74667329	FinalCluster_488	2
chr1	16604536	16604852	chr1	16604727	16604889	FinalCluster_495	13
chr13	50341437	50341552	chr13	50341554	50341637	FinalCluster_496	10
chr5	126153949	126154042	chr5	126154007	126154094	FinalCluster_498	7
chr19	8442094	8442199	chr19	8443669	8443822	FinalCluster_503	2
chr3	58142549	58142634	chr3	58142645	58142792	FinalCluster_508	3
chr1	10637057	10637245	chr1	10645766	10645803	FinalCluster_510	52
chr3	152183103	152183149	chr3	152183152	152183220	FinalCluster_511	4
chr12	121279035	121279071	chr12	121337357	121337473	FinalCluster_512	6
chr19	45868559	45868663	chr19	45871273	45871436	FinalCluster_514	9
chr5	10377924	10377982	chr5	10378871	10378943	FinalCluster_515	4
chr20	36324918	36325012	chr20	36325014	36325135	FinalCluster_519	13
chr9	77582157	77582306	chr9	77582461	77582580	FinalCluster_524	2
chr1	227194523	227194619	chr1	227194632	227194690	FinalCluster_530	19
chr7	33020429	33020514	chr7	33021351	33021494	FinalCluster_547	6
chr22	31577217	31577381	chr22	31578078	31578206	FinalCluster_550	5
chr11	34988084	34988334	chr11	34988156	34988361	FinalCluster_553	37
chr20	32018409	32018431	chr20	32018448	32018574	FinalCluster_555	2
chr6	5157390	5157454	chr6	5169560	5169636	FinalCluster_556	6
chr3	58007574	58007676	chr3	58007606	58007784	FinalCluster_560	4
chr20	3962229	3962373	chr20	3962573	3962713	FinalCluster_561	6
chr7	42014691	42014730	chr7	42016946	42017042	FinalCluster_564	2
chr19	33512589	33512632	chr19	33512634	33512758	FinalCluster_567	4
chr1	31794511	31794607	chr1	31797012	31797166	FinalCluster_570	8
chr10	94384518	94384707	chr10	94384591	94384830	FinalCluster_573	13
chr2	10928025	10928145	chr2	10928073	10928224	FinalCluster_574	5
chr15	52343257	52343559	chr15	52343782	52344084	FinalCluster_577	12
chr4	83962757	83962845	chr4	83962845	83962904	FinalCluster_578	2
chr1	201824884	201825029	chr1	201824965	201825067	FinalCluster_579	10
chr3	188242449	188242587	chr3	188242473	188242678	FinalCluster_585	22
chr14	81984911	81985003	chr14	81985006	81985042	FinalCluster_590	2
chr19	11216611	11216661	chr19	11216664	11216728	FinalCluster_592	3
chr13	73477099	73477115	chr13	73492924	73493041	FinalCluster_594	2
chr7	75291252	75291438	chr7	75291321	75291378	FinalCluster_598	7
chr19	16661194	16661504	chr19	16661241	16661532	FinalCluster_606	25
chr8	66619245	66619342	chr8	66619271	66619373	FinalCluster_608	3
chr17	79807797	79807870	chr17	79807872	79807953	FinalCluster_609	4
chr5	131018067	131018110	chr5	131035894	131036006	FinalCluster_617	2
chrX	122766268	122766340	chrX	122766343	122766403	FinalCluster_621	3
chr20	33325674	33325739	chr20	33335194	33335243	FinalCluster_625	4
chr11	47587453	47587582	chr11	47587579	47587712	FinalCluster_629	48
chr17	1776048	1776274	chr17	1777059	1777246	FinalCluster_631	10
chr5	14323056	14323168	chr5	14323125	14323251	FinalCluster_638	4
chr16	653728	653858	chr16	653837	653934	FinalCluster_645	3
chr3	51418537	51418631	chr3	51418567	51418700	FinalCluster_646	4
chr12	56538076	56538272	chr12	56538233	56538366	FinalCluster_652	13
chr4	169689806	169689925	chr4	169689826	169689985	FinalCluster_654	9
chr7	44436665	44436758	chr7	44436868	44436985	FinalCluster_655	8
chr14	74164195	74164325	chr14	74168855	74169084	FinalCluster_661	6
chr19	44838207	44838252	chr19	44838799	44839005	FinalCluster_662	4
chr11	46577940	46578013	chr11	46601530	46601584	FinalCluster_663	4
chr11	134127281	134127407	chr11	134127410	134127540	FinalCluster_664	2
chr17	29418009	29418136	chr17	29420391	29420474	FinalCluster_665	4
chr1	153535164	153535293	chr1	153535285	153535407	FinalCluster_666	3
chr5	94170714	94170878	chr5	94171309	94171482	FinalCluster_670	7
chr19	57936434	57936549	chr19	57937486	57937589	FinalCluster_674	4
chr17	34888920	34889220	chr17	34889263	34889404	FinalCluster_675	5
chr17	35675274	35675504	chr17	35677589	35677684	FinalCluster_678	3
chr9	139371710	139371902	chr9	139371788	139371943	FinalCluster_679	9
chr5	43612087	43612115	chr5	43615468	43615563	FinalCluster_683	4
chr16	30665950	30666061	chr16	30665969	30666120	FinalCluster_689	20
chr1	178785781	178785843	chr1	178785845	178785932	FinalCluster_690	2
chr22	42264564	42264669	chr22	42269874	42270023	FinalCluster_693	6
chr12	132383780	132383797	chr12	132406102	132406299	FinalCluster_695	4
chr12	48177419	48177485	chr12	48177469	48177653	FinalCluster_696	4
chr3	49110865	49110973	chr3	49110975	49111019	FinalCluster_702	5
chr2	220323204	220323282	chr2	220323441	220323555	FinalCluster_704	3
chr7	3603387	3603462	chr7	3605821	3605938	FinalCluster_706	6
chr19	11263447	11263527	chr19	11265607	11265755	FinalCluster_707	4
chr1	214598502	214598602	chr1	214599145	214599168	FinalCluster_712	6
chr1	113664047	113664201	chr1	113664122	113664297	FinalCluster_721	8
chr9	115218659	115218765	chr9	115218703	115218814	FinalCluster_725	3
chr14	64863076	64863107	chr14	64863109	64863225	FinalCluster_727	3
chr1	25880491	25880511	chr1	25881351	25881463	FinalCluster_729	2
chr15	31654054	31654166	chr15	31654065	31654108	FinalCluster_734	4
chr2	237200891	237200962	chr2	237200964	237201041	FinalCluster_735	3
chr12	62968225	62968313	chr12	62975496	62975564	FinalCluster_741	4
chr2	44736334	44736427	chr2	44736405	44736536	FinalCluster_743	3
chr5	175921556	175921642	chr5	175923238	175923329	FinalCluster_744	3
chr16	2282631	2282659	chr16	2282661	2282792	FinalCluster_746	2
chr21	27281215	27281318	chr21	27416829	27416873	FinalCluster_747	2
chr17	1753312	1753465	chr17	1753413	1753583	FinalCluster_748	2
chrX	123166879	123166898	chrX	123167510	123167639	FinalCluster_754	2
chr2	128563469	128563593	chr2	128564823	128564972	FinalCluster_759	2
chr4	39351434	39351562	chr4	39351505	39351629	FinalCluster_764	3
chr20	56283607	56283710	chr20	56283644	56283809	FinalCluster_765	3
chr19	50431890	50431964	chr19	50431967	50432117	FinalCluster_766	2
chrX	101891044	101891147	chrX	101891952	101891967	FinalCluster_767	6
chr17	7320350	7320430	chr17	7320838	7321014	FinalCluster_771	4
chr11	660704	660833	chr11	661111	661200	FinalCluster_773	4
chr7	73115235	73115261	chr7	73117597	73117625	FinalCluster_775	2
chr5	179248762	179248973	chr5	179249604	179249898	FinalCluster_776	24
chr7	90522493	90522602	chr7	90523371	90523419	FinalCluster_778	6
chr12	9561634	9561700	chr12	9564644	9564714	FinalCluster_782	6
chr9	139778359	139778622	chr9	139778557	139778842	FinalCluster_784	10
chr14	35250395	35250428	chr14	35256444	35256633	FinalCluster_786	5
chr15	45358056	45358130	chr15	45358528	45358586	FinalCluster_787	3
chr17	29091122	29091250	chr17	29092796	29092941	FinalCluster_789	6
chr9	131603563	131603656	chr9	131634437	131634508	FinalCluster_804	4
chr10	72165754	72165888	chr10	72173321	72173382	FinalCluster_811	2
chr16	2290563	2290821	chr16	2291200	2291236	FinalCluster_812	5
chrX	114800835	114800925	chrX	114800923	114801040	FinalCluster_814	4
chr7	51240859	51241045	chr7	51240887	51241125	FinalCluster_815	6
chr1	1769323	1769478	chr1	1769950	1770133	FinalCluster_821	2
chr4	129816423	129816509	chr4	129843352	129843413	FinalCluster_822	3
chr12	57882780	57882876	chr12	57883061	57883129	FinalCluster_824	8
chr5	7872023	7872118	chr5	7872120	7872188	FinalCluster_825	4
chr8	30986443	30986491	chr8	30986493	30986593	FinalCluster_828	3
chr11	63585999	63586020	chr11	63590772	63590828	FinalCluster_830	4
chr1	19419320	19419412	chr1	19426870	19427030	FinalCluster_833	2
chr17	38284621	38284797	chr17	38285127	38285258	FinalCluster_835	4
chr6	33377259	33377409	chr6	33377393	33377479	FinalCluster_839	3
chr12	111998967	111999189	chr12	111999804	111999917	FinalCluster_840	4
chr13	20319725	20319823	chr13	20319761	20319890	FinalCluster_846	15
chr1	180263056	180263202	chr1	180263535	180263678	FinalCluster_850	3
chrX	117562263	117562313	chrX	117562291	117562405	FinalCluster_852	4
chr5	60679414	60679459	chr5	60679912	60679974	FinalCluster_854	3
chr3	155634982	155635139	chr3	155635008	155635186	FinalCluster_855	4
chr8	28229191	28229248	chr8	28229253	28229378	FinalCluster_857	4
chr3	47439943	47440170	chr3	47440055	47440218	FinalCluster_861	6
chr9	112856842	112856943	chr9	112856951	112857047	FinalCluster_862	3
chr9	37432848	37432941	chr9	37432941	37433038	FinalCluster_865	6
chr16	89347160	89347559	chr16	89347179	89347599	FinalCluster_868	20
chr1	226009027	226009174	chr1	226009129	226009246	FinalCluster_873	3
chr13	114886636	114886665	chr13	114893408	114893527	FinalCluster_874	2
chr20	30370400	30370520	chr20	30371321	30371384	FinalCluster_876	4
chr10	102007368	102007489	chr10	102007489	102007530	FinalCluster_880	5
chr15	41853413	41853508	chr15	41853688	41853814	FinalCluster_883	3
chr5	37241910	37242036	chr5	37242309	37242457	FinalCluster_884	4
chr3	145939852	145939879	chr3	145942203	145942255	FinalCluster_885	7
chrX	100376831	100376996	chrX	100377028	100377072	FinalCluster_892	2
chr12	40169182	40169207	chr12	40345059	40345116	FinalCluster_897	3
chr5	37187092	37187162	chr5	37187166	37187250	FinalCluster_898	2
chr10	88473756	88473880	chr10	88473906	88473930	FinalCluster_899	2
chr22	42036045	42036257	chr22	42036133	42036313	FinalCluster_900	8
chr2	109362747	109362839	chr2	109362841	109362909	FinalCluster_902	3
chr17	49281878	49282031	chr17	49298513	49298563	FinalCluster_903	4
chr19	3540581	3540678	chr19	3561115	3561226	FinalCluster_905	3
chr15	41403824	41404000	chr15	41405188	41405420	FinalCluster_914	7
chr1	52846062	52846209	chr1	52846123	52846244	FinalCluster_918	3
chr12	3069773	3069873	chr12	3072383	3072412	FinalCluster_921	6
chr7	100454016	100454133	chr7	100455569	100455674	FinalCluster_925	6
chr8	128846182	128846324	chr8	128846235	128846353	FinalCluster_929	4
chr18	20729965	20729989	chr18	20729982	20730091	FinalCluster_935	4
chr17	32514000	32514058	chr17	32514003	32514091	FinalCluster_942	2
chr1	117530862	117530898	chr1	117531213	117531318	FinalCluster_946	5
chr4	770220	770361	chr4	770335	770460	FinalCluster_948	6
chr9	131504109	131504188	chr9	131504773	131504842	FinalCluster_949	2
chr1	54717466	54717533	chr1	54747111	54747200	FinalCluster_950	13
chr17	37678657	37678780	chr17	37685169	37685190	FinalCluster_952	6
chr13	45847816	45847905	chr13	45851076	45851127	FinalCluster_956	6
chr17	65672204	65672324	chr17	65672326	65672366	FinalCluster_961	10
chr5	10387617	10387728	chr5	10387706	10387795	FinalCluster_962	4
chr11	65307484	65307558	chr11	65308674	65308724	FinalCluster_974	4
chr7	117370240	117370259	chr7	117370254	117370298	FinalCluster_976	2
chr3	49790700	49790816	chr3	49790712	49790827	FinalCluster_977	3
chr5	32154910	32155041	chr5	32164669	32164835	FinalCluster_979	7
chr11	11878160	11878221	chr11	11878301	11878391	FinalCluster_984	3
chr7	120826078	120826168	chr7	120836303	120836412	FinalCluster_989	2
chr1	27789878	27789986	chr1	27789988	27790041	FinalCluster_999	3
chr2	201856176	201856291	chr2	201856293	201856373	FinalCluster_1005	7
chr21	47837305	47837427	chr21	47837529	47837621	FinalCluster_1006	5
chr22	39259450	39259524	chr22	39259939	39259997	FinalCluster_1007	6
chr20	30981272	30981440	chr20	30982214	30982295	FinalCluster_1010	5
chr2	205635449	205635528	chr2	205635451	205635494	FinalCluster_1013	3
chr17	70735181	70735268	chr17	70735270	70735400	FinalCluster_1019	4
chr11	88049451	88049561	chr11	88049565	88049635	FinalCluster_1020	10
chr3	120113940	120114022	chr3	120113979	120114085	FinalCluster_1021	4
chr17	30216496	30216535	chr17	30216517	30216631	FinalCluster_1022	2
chr3	119885164	119885285	chr3	119887191	119887231	FinalCluster_1023	5
chr1	16058845	16058910	chr1	16058913	16058986	FinalCluster_1029	2
chr16	29709034	29709292	chr16	29709448	29709681	FinalCluster_1030	7
chrX	123112906	123112997	chrX	123115399	123115419	FinalCluster_1052	3
chr1	145602637	145602765	chr1	145602647	145602745	FinalCluster_1053	5
chr9	133926725	133926835	chr9	133927359	133927450	FinalCluster_1056	4
chr11	45932448	45932513	chr11	45935441	45935606	FinalCluster_1058	2
chrY	2349032	2349083	chrY	2353149	2353246	FinalCluster_1059	2
chr9	138378231	138378285	chr9	138378282	138378380	FinalCluster_1063	4
chr19	36722989	36723110	chr19	36725437	36725544	FinalCluster_1065	9
chr15	99192260	99192349	chr15	99250789	99250840	FinalCluster_1067	3
chr19	10777751	10777803	chr19	10778107	10778233	FinalCluster_1068	4
chr1	6940476	6940599	chr1	6940494	6940658	FinalCluster_1080	6
chr3	150424420	150424539	chr3	150424530	150424605	FinalCluster_1086	4
chr6	44792723	44792833	chr6	44794393	44794427	FinalCluster_1090	2
chr17	57919105	57919211	chr17	57919428	57919531	FinalCluster_1091	6
chr17	36622952	36623103	chr17	36625412	36625515	FinalCluster_1093	7
chr7	1173486	1173682	chr7	1173973	1174185	FinalCluster_1094	6
chr17	18494116	18494157	chr17	18494159	18494265	FinalCluster_1095	3
chr14	36231916	36231959	chr14	36244212	36244232	FinalCluster_1100	2
chr2	8965357	8965444	chr2	8965443	8965499	FinalCluster_1101	4
chr4	56278247	56278571	chr4	56279146	56279622	FinalCluster_1104	58
chr18	33254824	33254937	chr18	33255057	33255091	FinalCluster_1107	2
chr1	246489915	246490062	chr1	246490503	246490563	FinalCluster_1108	4
chr3	172407006	172407182	chr3	172407493	172407566	FinalCluster_1113	3
chr14	61519636	61519703	chr14	61545548	61545656	FinalCluster_1115	9
chr2	152338144	152338300	chr2	152338252	152338408	FinalCluster_1116	6
chr17	41257279	41257358	chr17	41258002	41258095	FinalCluster_1119	5
chr20	49355793	49355974	chr20	49355864	49356020	FinalCluster_1132	5
chr11	2999511	2999581	chr11	3000437	3000514	FinalCluster_1134	4
chr1	44267568	44267700	chr1	44268587	44268849	FinalCluster_1135	8
chr13	21605673	21605841	chr13	21606576	21606696	FinalCluster_1139	13
chr1	68276751	68276847	chr1	68276850	68276947	FinalCluster_1142	3
chrX	54570879	54570955	chrX	54570906	54571057	FinalCluster_1143	3
chr7	100146367	100146416	chr7	100146399	100146502	FinalCluster_1144	4
chr19	34698361	34698436	chr19	34710591	34710680	FinalCluster_1153	5
chr10	12423055	12423138	chr10	12448756	12448824	FinalCluster_1155	2
chr9	139271210	139271282	chr9	139271338	139271492	FinalCluster_1159	4
chr11	66594577	66594626	chr11	66594628	66594751	FinalCluster_1161	3
chr14	71805895	71805924	chr14	71808724	71808968	FinalCluster_1162	4
chr7	37285267	37285376	chr7	37352364	37352483	FinalCluster_1165	4
chr12	47506819	47506904	chr12	47506901	47507007	FinalCluster_1172	3
chr17	35564748	35564937	chr17	35564941	35565124	FinalCluster_1183	41
chr17	58719910	58720019	chr17	58720239	58720358	FinalCluster_1189	10
chr2	209172765	209172843	chr2	209172798	209172900	FinalCluster_1192	4
chr9	135985639	135985735	chr9	135985722	135985767	FinalCluster_1193	5
chr1	179860866	179861009	chr1	179863108	179863255	FinalCluster_1194	4
chr14	73855669	73855773	chr14	73856103	73856181	FinalCluster_1195	3
chr16	15565628	15565737	chr16	15571268	15571283	FinalCluster_1196	6
chr19	39208455	39208714	chr19	39211639	39211707	FinalCluster_1197	10
chr5	54609779	54609804	chr5	54610904	54611004	FinalCluster_1199	3
chr19	3399639	3399682	chr19	3399715	3399793	FinalCluster_1214	4
chr19	19301459	19301599	chr19	19302398	19302482	FinalCluster_1221	4
chr19	46294120	46294201	chr19	46294171	46294285	FinalCluster_1222	4
chr19	10941210	10941342	chr19	10941329	10941383	FinalCluster_1224	3
chr11	61908244	61908479	chr11	61908332	61908516	FinalCluster_1225	18
chr1	27036148	27036239	chr1	27036881	27036975	FinalCluster_1226	7
chr1	36926954	36926970	chr1	36929747	36929760	FinalCluster_1227	2
chr2	136528778	136528943	chr2	136529542	136529684	FinalCluster_1228	4
chr1	156049191	156049312	chr1	156049573	156049626	FinalCluster_1232	3
chr10	126840915	126840960	chr10	126840948	126841052	FinalCluster_1233	4
chr20	35475333	35475431	chr20	35486460	35486528	FinalCluster_1237	3
chr1	40669751	40669850	chr1	40670837	40671029	FinalCluster_1238	4
chr17	57084921	57085013	chr17	57085017	57085113	FinalCluster_1250	11
chr1	247307745	247307881	chr1	247309678	247309828	FinalCluster_1251	12
chr3	49549174	49549225	chr3	49550136	49550231	FinalCluster_1253	4
chr17	55950955	55951078	chr17	55952578	55952635	FinalCluster_1254	6
chr8	48932141	48932289	chr8	48932725	48932860	FinalCluster_1258	5
chr18	9720387	9720484	chr18	9720427	9720504	FinalCluster_1263	3
chr17	15542340	15542359	chr17	15542361	15542417	FinalCluster_1268	2
chr14	71820174	71820208	chr14	71836137	71836197	FinalCluster_1270	7
chr11	10878880	10878984	chr11	10878972	10879055	FinalCluster_1271	4
chr4	83646898	83647012	chr4	83647014	83647112	FinalCluster_1273	5
chr4	159764761	159764878	chr4	159765550	159765598	FinalCluster_1274	4
chr7	21949097	21949191	chr7	21949274	21949306	FinalCluster_1279	3
chr1	27893467	27893501	chr1	27893503	27893584	FinalCluster_1285	2
chr15	30933845	30934027	chr15	30934134	30934256	FinalCluster_1286	3
chr1	246318128	246318259	chr1	246318238	246318305	FinalCluster_1288	2
chr10	105101225	105101322	chr10	105101300	105101346	FinalCluster_1290	4
chr9	106878267	106878318	chr9	106878322	106878384	FinalCluster_1293	4
chr15	34818956	34819186	chr15	34819799	34819975	FinalCluster_1297	4
chr7	156981362	156981463	chr7	156981468	156981559	FinalCluster_1298	6
chr7	101671378	101671425	chr7	101740644	101740781	FinalCluster_1299	9
chr19	5699972	5700039	chr19	5703084	5703178	FinalCluster_1303	4
chr8	68209718	68209814	chr8	68210047	68210110	FinalCluster_1312	4
chr3	124691848	124691930	chr3	124692064	124692092	FinalCluster_1323	4
chr5	70796299	70796461	chr5	70796649	70796908	FinalCluster_1324	4
chr17	61523259	61523337	chr17	61523338	61523425	FinalCluster_1326	6
chr11	47768160	47768338	chr11	47769512	47769630	FinalCluster_1328	12
chr11	47309370	47309449	chr11	47309429	47309493	FinalCluster_1331	4
chr6	34357597	34357740	chr6	34357695	34357840	FinalCluster_1334	67
chr5	175751720	175751766	chr5	175752375	175752481	FinalCluster_1337	5
chr22	29150558	29150787	chr22	29150723	29150946	FinalCluster_1344	15
chr6	27420868	27420963	chr6	27424667	27424702	FinalCluster_1346	4
chr2	46793774	46793935	chr2	46793891	46794036	FinalCluster_1350	4
chr21	27388881	27388991	chr21	27388963	27389120	FinalCluster_1355	2
chr7	135164023	135164122	chr7	135170001	135170045	FinalCluster_1358	2
chr13	76309668	76309764	chr13	76309766	76309816	FinalCluster_1359	3
chr3	13390907	13391037	chr3	13391006	13391103	FinalCluster_1362	6
chr8	54968307	54968385	chr8	54968387	54968495	FinalCluster_1367	4
chr22	18571078	18571188	chr22	18571202	18571280	FinalCluster_1373	4
chr10	104501902	104501931	chr10	104501933	104502049	FinalCluster_1377	3
chr7	87534235	87534326	chr7	87534262	87534428	FinalCluster_1380	7
chr4	170141448	170141559	chr4	170141508	170141607	FinalCluster_1387	4
chr15	75645170	75645330	chr15	75645735	75645864	FinalCluster_1389	8
chr7	40088519	40088783	chr7	40090006	40090138	FinalCluster_1391	18
chr13	93126232	93126252	chr13	93337407	93337507	FinalCluster_1392	6
chrX	20226004	20226031	chrX	20226876	20227005	FinalCluster_1396	5
chr9	94985628	94985711	chr9	94991283	94991332	FinalCluster_1398	3
chr3	49047895	49047994	chr3	49048288	49048346	FinalCluster_1399	3
chr2	55636786	55636874	chr2	55636884	55637018	FinalCluster_1400	23
chr7	92258073	92258185	chr7	92258194	92258246	FinalCluster_1402	3
chr2	136332788	136332885	chr2	136333741	136333789	FinalCluster_1403	4
chr7	101486275	101486445	chr7	101491063	101491197	FinalCluster_1404	3
chr18	33603283	33603324	chr18	33603616	33603719	FinalCluster_1406	2
chr11	85775632	85775677	chr11	85776384	85776465	FinalCluster_1410	4
chr16	89881916	89882024	chr16	89882000	89882073	FinalCluster_1416	3
chr15	41924887	41924981	chr15	41924983	41925088	FinalCluster_1417	13
chr3	23859451	23859558	chr3	23859560	23859596	FinalCluster_1425	3
chr7	105126500	105126804	chr7	105127253	105127519	FinalCluster_1432	15
chr15	49477227	49477296	chr15	49500026	49500132	FinalCluster_1438	3
chr1	168018780	168018884	chr1	168018842	168019015	FinalCluster_1439	9
chr3	50194946	50195019	chr3	50195084	50195124	FinalCluster_1443	4
chr16	72932384	72932485	chr16	72932487	72932531	FinalCluster_1448	2
chr5	112209678	112209692	chr5	112210653	112210809	FinalCluster_1449	4
chr18	37035065	37035120	chr18	37035150	37035187	FinalCluster_1453	4
chr10	102108498	102108610	chr10	102108763	102108799	FinalCluster_1457	2
chr1	78452539	78452666	chr1	78452562	78452692	FinalCluster_1459	5
chr17	35837946	35838134	chr17	35838059	35838151	FinalCluster_1468	3
chr9	13109910	13110001	chr9	13109992	13110061	FinalCluster_1470	2
chr17	34963568	34963691	chr17	34963762	34963881	FinalCluster_1471	7
chr8	125512088	125512284	chr8	125512773	125512977	FinalCluster_1473	19
chr17	80439276	80439310	chr17	80439351	80439434	FinalCluster_1474	4
chr11	74712206	74712410	chr11	74712321	74712503	FinalCluster_1477	11
chr2	233574315	233574434	chr2	233574356	233574522	FinalCluster_1480	4
chr1	164580406	164580578	chr1	164580468	164580620	FinalCluster_1485	9
chr13	92599406	92599481	chr13	92600145	92600198	FinalCluster_1490	6
chr9	131812991	131813153	chr9	131813080	131813192	FinalCluster_1495	5
chr1	119502588	119502621	chr1	119512629	119512711	FinalCluster_1502	6
chr4	102046471	102046496	chr4	102046498	102046599	FinalCluster_1511	3
chr10	75860967	75861154	chr10	75861061	75861290	FinalCluster_1513	7
chr10	64955040	64955113	chr10	64955115	64955196	FinalCluster_1515	3
chr1	217706428	217706564	chr1	217707261	217707405	FinalCluster_1519	5
chr13	76109388	76109455	chr13	76110682	76110751	FinalCluster_1522	6
chr9	140514876	140514961	chr9	140515993	140516109	FinalCluster_1524	12
chr11	10279185	10279211	chr11	10279213	10279339	FinalCluster_1530	5
chr2	183071251	183071326	chr2	183170698	183170733	FinalCluster_1531	6
chr1	160980538	160980610	chr1	160980602	160980730	FinalCluster_1536	4
chr9	139838755	139839115	chr9	139838788	139839161	FinalCluster_1544	14
chr13	113212512	113212703	chr13	113212547	113212760	FinalCluster_1558	9
chr7	104648152	104648218	chr7	104649837	104649932	FinalCluster_1560	2
chr12	76477210	76477253	chr12	76477255	76477360	FinalCluster_1566	3
chr1	205699718	205699821	chr1	205699778	205699900	FinalCluster_1567	6
chr7	47524975	47525019	chr7	47525212	47525293	FinalCluster_1569	4
chr8	128954054	128954285	chr8	128954114	128954341	FinalCluster_1574	9
chr22	41005702	41005816	chr22	41005791	41005857	FinalCluster_1577	6
chr5	92926762	92926801	chr5	92927256	92927341	FinalCluster_1589	4
chr3	41253263	41253489	chr3	41253727	41253827	FinalCluster_1591	4
chr14	71804426	71804527	chr14	71808892	71808966	FinalCluster_1597	4
chr20	60889889	60890006	chr20	60891021	60891146	FinalCluster_1601	2
chr17	37381172	37381282	chr17	37381210	37381385	FinalCluster_1603	3
chr1	223167608	223167630	chr1	223167704	223167791	FinalCluster_1604	4
chr19	11560670	11560986	chr19	11561002	11561350	FinalCluster_1608	22
chr20	58514154	58514264	chr20	58514230	58514349	FinalCluster_1609	4
chrX	17397605	17397899	chrX	17398480	17398777	FinalCluster_1620	55
chr8	98706847	98706998	chr8	98707507	98707639	FinalCluster_1621	4
chr21	43244632	43244728	chr21	43251498	43251530	FinalCluster_1626	4
chr11	36476493	36476577	chr11	36476738	36476818	FinalCluster_1631	4
chr5	36224203	36224353	chr5	36224389	36224618	FinalCluster_1636	3
chr8	144893316	144893388	chr8	144896212	144896288	FinalCluster_1638	3
chr13	96294083	96294188	chr13	96294190	96294311	FinalCluster_1641	2
chr6	107548511	107548557	chr6	107548560	107548648	FinalCluster_1643	2
chr14	103589789	103589885	chr14	103589819	103589960	FinalCluster_1644	4
chr7	105162478	105162656	chr7	105162564	105162612	FinalCluster_1645	3
chr10	112629928	112630109	chr10	112630012	112630182	FinalCluster_1653	11
chr22	44253184	44253250	chr22	44253253	44253336	FinalCluster_1658	4
chr5	179160487	179160599	chr5	179190777	179190821	FinalCluster_1663	6
chr1	230345615	230345686	chr1	230345676	230345822	FinalCluster_1667	4
chr1	9418719	9418753	chr1	9426515	9426675	FinalCluster_1670	4
chr9	125634984	125635173	chr9	125638600	125638637	FinalCluster_1673	3
chr4	151156251	151156339	chr4	151156342	151156441	FinalCluster_1674	4
chr10	64934513	64934627	chr10	64934629	64934662	FinalCluster_1675	4
chr7	6421138	6421252	chr7	6426200	6426318	FinalCluster_1676	3
chr2	175507110	175507230	chr2	175518177	175518284	FinalCluster_1678	2
chr6	159239348	159239523	chr6	159239468	159239547	FinalCluster_1687	2
chr17	74011995	74012091	chr17	74012086	74012146	FinalCluster_1688	3
chr6	166377927	166377968	chr6	166385354	166385433	FinalCluster_1691	6
chr1	235661827	235661904	chr1	235661907	235662019	FinalCluster_1692	6
chr7	129561964	129562047	chr7	129561997	129562120	FinalCluster_1693	5
chr4	15672209	15672333	chr4	15672335	15672493	FinalCluster_1700	7
chr13	79958230	79958333	chr13	79963185	79963290	FinalCluster_1704	6
chr16	58033514	58033574	chr16	58034305	58034452	FinalCluster_1706	8
chr12	118503998	118504050	chr12	118504052	118504148	FinalCluster_1713	3
chr8	142408732	142408798	chr8	142408802	142408897	FinalCluster_1718	3
chr16	4398647	4398908	chr16	4399301	4399795	FinalCluster_1731	13
chr20	48557186	48557297	chr20	48557321	48557530	FinalCluster_1732	3
chr9	38544860	38545000	chr9	38544888	38545167	FinalCluster_1736	6
chr15	63974689	63974812	chr15	63975863	63975884	FinalCluster_1740	4
chr1	119731032	119731116	chr1	119731118	119731276	FinalCluster_1742	3
chr8	126111746	126111799	chr8	126114559	126114638	FinalCluster_1743	4
chr19	7473633	7473838	chr19	7474005	7474112	FinalCluster_1757	4
chr17	60704809	60704922	chr17	60704863	60704947	FinalCluster_1759	2
chr19	48229618	48229702	chr19	48229700	48229764	FinalCluster_1760	2
chr19	9030088	9030400	chr19	9030684	9031046	FinalCluster_1763	17
chr14	50960431	50960749	chr14	50960890	50961191	FinalCluster_1767	17
chr17	48138722	48138798	chr17	48138801	48138898	FinalCluster_1769	3
chr11	33754721	33754835	chr11	33754837	33754931	FinalCluster_1777	6
chr12	110648761	110648835	chr12	110648837	110648955	FinalCluster_1782	6
chr12	6603428	6603481	chr12	6603484	6603611	FinalCluster_1787	3
chr19	38429902	38429999	chr19	38431282	38431383	FinalCluster_1789	4
chr3	174186550	174186612	chr3	174186621	174186704	FinalCluster_1790	3
chr22	42911849	42911955	chr22	42912322	42912364	FinalCluster_1791	2
chr3	183426613	183426745	chr3	183426654	183426857	FinalCluster_1796	9
chr5	10722172	10722276	chr5	10722202	10722273	FinalCluster_1799	4
chr7	101602096	101602124	chr7	101602126	101602253	FinalCluster_1807	3
chr16	81707013	81707122	chr16	81707127	81707227	FinalCluster_1808	8
chr15	64125699	64125760	chr15	64125763	64125891	FinalCluster_1809	4
chr5	176910484	176910554	chr5	176924522	176924588	FinalCluster_1815	6
chr17	37584384	37584606	chr17	37584441	37584645	FinalCluster_1816	7
chr9	137672432	137672509	chr9	137674391	137674444	FinalCluster_1822	8
chr3	37313337	37313453	chr3	37313437	37313549	FinalCluster_1827	6
chr5	21473801	21473934	chr5	21473909	21474011	FinalCluster_1834	6
chr1	178301529	178301633	chr1	178301753	178301925	FinalCluster_1836	7
chr9	22056277	22056386	chr9	22097257	22097363	FinalCluster_1841	6
chr5	102144957	102145056	chr5	102145058	102145108	FinalCluster_1843	2
chr6	133137967	133138158	chr6	133138071	133138218	FinalCluster_1844	12
chr11	14891813	14891918	chr11	14892201	14892320	FinalCluster_1849	4
chr3	114865141	114865243	chr3	114865245	114865295	FinalCluster_1853	3
chr11	126164850	126164943	chr11	126164946	126165007	FinalCluster_1857	4
chr6	20421124	20421246	chr6	20421543	20421569	FinalCluster_1858	2
chr7	66600244	66600265	chr7	66600267	66600289	FinalCluster_1860	2
chr8	144990278	144990386	chr8	145001750	145001881	FinalCluster_1862	3
chr21	34106475	34106593	chr21	34106556	34106714	FinalCluster_1863	5
chr1	179862455	179862532	chr1	179863402	179863432	FinalCluster_1872	4
chr19	58005398	58005518	chr19	58005433	58005566	FinalCluster_1879	4
chr19	33114814	33114847	chr19	33116780	33116873	FinalCluster_1883	5
chr7	23438629	23438742	chr7	23438737	23438781	FinalCluster_1886	4
chr12	54723131	54723291	chr12	54723207	54723382	FinalCluster_1890	5
chr1	47757352	47757457	chr1	47757459	47757544	FinalCluster_1892	3
chr16	54125758	54125846	chr16	54125849	54125907	FinalCluster_1893	2
chr14	34907053	34907373	chr14	34908490	34908671	FinalCluster_1895	29
chr17	60081520	60081539	chr17	60113291	60113378	FinalCluster_1896	6
chr19	8439908	8440009	chr19	8440378	8440480	FinalCluster_1908	12
chr12	49795408	49795496	chr12	49800068	49800163	FinalCluster_1910	3
chr15	78368856	78368941	chr15	78368926	78369050	FinalCluster_1919	4
chr2	95769196	95769270	chr2	95770250	95770396	FinalCluster_1924	4
chr7	148512498	148512710	chr7	148512617	148512753	FinalCluster_1928	4
chr15	91172463	91172792	chr15	91172537	91172788	FinalCluster_1929	22
chr15	30956963	30957025	chr15	30957005	30957141	FinalCluster_1934	11
chr3	122948879	122948995	chr3	122983490	122983618	FinalCluster_1937	4
chr22	19838824	19838922	chr22	19838852	19838905	FinalCluster_1939	3
chr6	56590985	56591072	chr6	56591070	56591089	FinalCluster_1940	3
chr12	32505024	32505150	chr12	32505141	32505246	FinalCluster_1941	18
chr20	48781988	48782112	chr20	48782114	48782153	FinalCluster_1942	4
chr12	46245102	46245214	chr12	46245146	46245185	FinalCluster_1946	3
chr7	99086467	99086599	chr7	99086502	99086700	FinalCluster_1947	8
chr11	117259461	117259547	chr11	117259489	117259602	FinalCluster_1948	4
chr17	30276917	30277169	chr17	30277447	30277728	FinalCluster_1955	6
chr9	135537828	135537908	chr9	135537908	135537994	FinalCluster_1960	4
chr22	37956636	37956726	chr22	37958639	37958701	FinalCluster_1965	3
chr6	75850205	75850371	chr6	75850333	75850496	FinalCluster_1972	7
chr3	23268837	23268873	chr3	23343282	23343400	FinalCluster_1979	4
chr1	79095434	79095542	chr1	79101022	79101140	FinalCluster_1980	4
chr1	28544834	28544932	chr1	28544936	28545036	FinalCluster_1981	6
chr7	75669002	75669286	chr7	75669855	75669929	FinalCluster_1982	10
chr16	89943695	89943775	chr16	89944529	89944664	FinalCluster_1985	5
chr1	33786320	33786459	chr1	33786441	33786649	FinalCluster_1991	8
chr17	37484288	37484449	chr17	37484418	37484493	FinalCluster_2001	4
chr20	25669804	25669953	chr20	25669857	25670023	FinalCluster_2004	6
chr4	4569493	4569719	chr4	4569847	4569896	FinalCluster_2006	4
chr5	173808417	173808489	chr5	173808455	173808596	FinalCluster_2012	3
chr8	125511832	125511951	chr8	125511891	125512001	FinalCluster_2013	4
chr19	46269999	46270081	chr19	46270211	46270289	FinalCluster_2016	4
chr3	183671336	183671467	chr3	183671442	183671459	FinalCluster_2017	2
chr5	43131617	43131652	chr5	43131656	43131783	FinalCluster_2023	4
chr20	35865910	35866013	chr20	35866017	35866092	FinalCluster_2024	4
chr5	129435990	129436043	chr5	129436045	129436140	FinalCluster_2026	2
chr3	71336390	71336629	chr3	71338197	71338362	FinalCluster_2031	3
chr9	35687659	35687732	chr9	35687881	35687909	FinalCluster_2032	4
chr3	72855506	72855606	chr3	72855608	72855762	FinalCluster_2035	5
chr16	3489082	3489185	chr16	3489306	3489441	FinalCluster_2037	4
chr10	104919334	104919408	chr10	104919410	104919459	FinalCluster_2038	2
chr12	118821142	118821189	chr12	118828931	118828969	FinalCluster_2039	2
chr7	4738448	4738533	chr7	4738535	4738641	FinalCluster_2044	4
chr17	59948516	59948609	chr17	59985657	59985742	FinalCluster_2048	6
chr19	48910196	48910234	chr19	48910230	48910346	FinalCluster_2054	3
chr5	89754516	89754644	chr5	89757099	89757186	FinalCluster_2055	7
chr20	47552598	47552677	chr20	47552674	47552822	FinalCluster_2056	6
chr9	131523327	131523443	chr9	131523576	131523703	FinalCluster_2057	3
chr6	149708193	149708254	chr6	149717070	149717154	FinalCluster_2059	3
chr9	20471701	20471731	chr9	20471735	20471792	FinalCluster_2061	4
chr9	34434698	34434823	chr9	34434815	34434999	FinalCluster_2062	8
chr6	109325745	109325811	chr6	109325821	109325886	FinalCluster_2064	9
chr5	58938371	58938512	chr5	58938943	58939190	FinalCluster_2068	4
chr3	50385235	50385337	chr3	50386363	50386461	FinalCluster_2071	8
chr14	67750987	67751146	chr14	67751098	67751267	FinalCluster_2072	7
chr2	242217728	242217879	chr2	242217837	242217935	FinalCluster_2073	4
chr2	171922129	171922214	chr2	171922216	171922279	FinalCluster_2077	2
chr11	48145359	48145425	chr11	48146627	48146721	FinalCluster_2081	3
chr9	133934205	133934281	chr9	133934291	133934396	FinalCluster_2084	6
chr20	34259752	34259828	chr20	34259830	34259882	FinalCluster_2086	4
chr10	88540845	88540913	chr10	88596266	88596378	FinalCluster_2093	6
chr13	92584897	92584955	chr13	92600106	92600190	FinalCluster_2101	6
chr9	130616574	130616937	chr9	130616611	130616995	FinalCluster_2105	66
chr7	43691465	43691529	chr7	43691532	43691588	FinalCluster_2106	4
chr2	189157869	189157907	chr2	189248490	189248614	FinalCluster_2116	4
chr6	166400800	166400886	chr6	166401278	166401530	FinalCluster_2118	10
chr4	2399110	2399198	chr4	2399201	2399263	FinalCluster_2129	2
chr9	133644739	133644779	chr9	133644793	133644866	FinalCluster_2137	3
chr22	42097005	42097063	chr22	42189366	42189516	FinalCluster_2140	4
chr14	58754886	58755010	chr14	58754947	58755045	FinalCluster_2141	6
chr1	224613768	224613862	chr1	224614516	224614618	FinalCluster_2148	4
chr17	65477035	65477272	chr17	65477633	65477796	FinalCluster_2153	11
chr12	54797467	54797527	chr12	54797989	54798030	FinalCluster_2157	3
chr13	76125464	76125577	chr13	76129893	76130017	FinalCluster_2162	4
chr15	74781552	74781681	chr15	74781660	74781724	FinalCluster_2163	4
chr1	45604049	45604177	chr1	45604069	45604229	FinalCluster_2166	5
chr17	79083973	79084146	chr17	79084144	79084301	FinalCluster_2167	4
chr13	92431588	92431866	chr13	92431761	92431913	FinalCluster_2172	5
chr4	17897882	17898150	chr4	17898163	17898308	FinalCluster_2175	5
chr19	47466084	47466210	chr19	47466173	47466217	FinalCluster_2182	3
chr1	12635076	12635377	chr1	12635720	12635821	FinalCluster_2183	6
chr11	66574928	66575077	chr11	66576414	66576586	FinalCluster_2184	9
chr19	47110388	47110468	chr19	47110428	47110589	FinalCluster_2186	4
chr9	134052201	134052375	chr9	134052308	134052379	FinalCluster_2191	2
chr4	190860354	190860433	chr4	190860444	190860462	FinalCluster_2192	4
chr17	27610471	27610608	chr17	27611438	27611588	FinalCluster_2198	8
chr1	35917176	35917250	chr1	35917253	35917368	FinalCluster_2200	4
chr19	42796238	42796361	chr19	42796263	42796353	FinalCluster_2202	2
chr19	55752984	55753115	chr19	55753234	55753389	FinalCluster_2204	4
chr8	37705701	37705830	chr8	37705777	37706028	FinalCluster_2212	6
chr9	19081006	19081109	chr9	19082731	19082799	FinalCluster_2215	6
chr10	99473155	99473240	chr10	99473242	99473268	FinalCluster_2216	4
chr19	39336288	39336322	chr19	39336491	39336552	FinalCluster_2219	4
chr15	52189894	52190002	chr15	52189981	52190049	FinalCluster_2221	4
chr15	67057450	67057629	chr15	67057572	67057737	FinalCluster_2224	12
chr9	140711939	140711979	chr9	140730170	140730285	FinalCluster_2228	6
chr17	18186383	18186500	chr17	18186478	18186600	FinalCluster_2229	3
chr16	81496051	81496081	chr16	81505338	81505453	FinalCluster_2234	2
chr18	19055534	19055622	chr18	19055629	19055736	FinalCluster_2235	2
chr11	57504668	57504751	chr11	57504737	57504838	FinalCluster_2239	5
chr8	141705414	141705511	chr8	141705513	141705630	FinalCluster_2240	3
chr15	75718906	75719171	chr15	75718985	75719246	FinalCluster_2243	14
chr7	43291004	43291153	chr7	43294948	43295091	FinalCluster_2249	2
chr19	18576651	18576774	chr19	18576688	18576796	FinalCluster_2251	5
chr12	77260164	77260252	chr12	77260254	77260324	FinalCluster_2255	5
chr2	172835132	172835177	chr2	172835789	172835864	FinalCluster_2258	5
chr9	517658	517738	chr9	517740	517864	FinalCluster_2261	8
chr10	104313163	104313221	chr10	104313223	104313322	FinalCluster_2264	11
chr11	47744528	47744764	chr11	47744554	47744850	FinalCluster_2265	32
chr5	93807235	93807356	chr5	93820616	93820636	FinalCluster_2267	4
chr9	134083980	134084133	chr9	134084777	134084895	FinalCluster_2269	8
chr5	172372824	172372994	chr5	172372870	172373124	FinalCluster_2275	5
chr8	73024668	73024716	chr8	73025974	73026074	FinalCluster_2278	2
chrX	41073832	41073890	chrX	41073890	41073966	FinalCluster_2282	4
chr5	93502300	93502372	chr5	93506230	93506306	FinalCluster_2290	2
chr21	45391265	45391371	chr21	45400870	45400968	FinalCluster_2294	2
chr20	50697186	50697398	chr20	50697254	50697486	FinalCluster_2295	8
chr2	178087438	178087541	chr2	178087709	178087781	FinalCluster_2296	6
chr3	12660940	12661066	chr3	12661024	12661138	FinalCluster_2298	2
chr5	112876794	112876889	chr5	112876891	112876952	FinalCluster_2300	3
chr1	54189036	54189084	chr1	54189060	54189176	FinalCluster_2303	2
chr1	72486878	72486923	chr1	72729951	72730070	FinalCluster_2313	4
chr4	89921509	89921572	chr4	89921608	89921737	FinalCluster_2315	4
chr11	63763577	63763702	chr11	63763711	63763804	FinalCluster_2316	4
chr19	45402809	45402875	chr19	45402877	45402939	FinalCluster_2317	7
chr3	54743050	54743200	chr3	54743824	54743952	FinalCluster_2319	7
chr12	121155586	121155671	chr12	121155673	121155786	FinalCluster_2324	5
chr5	78923330	78923474	chr5	78926305	78926454	FinalCluster_2326	4
chr15	72616389	72616481	chr15	72616483	72616560	FinalCluster_2328	3
chr22	31041293	31041526	chr22	31041710	31041831	FinalCluster_2330	3
chr19	10368095	10368164	chr19	10368098	10368152	FinalCluster_2335	3
chr16	83552694	83552737	chr16	83577855	83577956	FinalCluster_2342	2
chr10	21105865	21105916	chr10	21105887	21105923	FinalCluster_2344	4
chr17	41265428	41265514	chr17	41275131	41275267	FinalCluster_2349	4
chr21	38536573	38536680	chr21	38536644	38536764	FinalCluster_2350	6
chr2	183815807	183815882	chr2	183816248	183816345	FinalCluster_2351	5
chr13	114766755	114767023	chr13	114766840	114767227	FinalCluster_2353	16
chr6	16629717	16629838	chr6	16629890	16629947	FinalCluster_2358	6
chr10	114564719	114564798	chr10	114564788	114564870	FinalCluster_2361	4
chr6	43497158	43497291	chr6	43497243	43497390	FinalCluster_2362	6
chr1	1214523	1214780	chr1	1214649	1214908	FinalCluster_2363	16
chr10	70753406	70753456	chr10	70753846	70753944	FinalCluster_2366	2
chr1	167759157	167759272	chr1	167759601	167759687	FinalCluster_2367	4
chr1	144499393	144499545	chr1	144500310	144500372	FinalCluster_2369	4
chr6	17523185	17523277	chr6	17524041	17524134	FinalCluster_2371	5
chr2	230706038	230706055	chr2	230720844	230720943	FinalCluster_2372	4
chr16	137507	137633	chr16	137540	137759	FinalCluster_2373	96
chr6	158859806	158859936	chr6	158861000	158861263	FinalCluster_2375	4
chr5	10573316	10573354	chr5	10575302	10575380	FinalCluster_2378	4
chr1	52857004	52857020	chr1	52857105	52857119	FinalCluster_2382	3
chr6	7564158	7564262	chr6	7564262	7564285	FinalCluster_2384	2
chr3	56664524	56664706	chr3	56665775	56665949	FinalCluster_2386	7
chr17	37651347	37651428	chr17	37651964	37652083	FinalCluster_2398	5
chr4	129956935	129957049	chr4	129957116	129957206	FinalCluster_2406	4
chr21	44521643	44521795	chr21	44522014	44522115	FinalCluster_2407	14
chr1	39811710	39811740	chr1	39811741	39811854	FinalCluster_2420	4
chr7	70185438	70185555	chr7	70186935	70186959	FinalCluster_2421	4
chr12	93866143	93866193	chr12	93868071	93868209	FinalCluster_2422	5
chr3	54930075	54930234	chr3	54930204	54930281	FinalCluster_2423	3
chr2	73443985	73444086	chr2	73444018	73444125	FinalCluster_2426	2
chr20	62373370	62373433	chr20	62373436	62373506	FinalCluster_2430	4
chr1	33093733	33093911	chr1	33093791	33093982	FinalCluster_2437	18
chr2	224635473	224635631	chr2	224635509	224635738	FinalCluster_2438	14
chr20	47839515	47839544	chr20	47839805	47839837	FinalCluster_2440	2
chr5	10700564	10700669	chr5	10700709	10700764	FinalCluster_2445	4
chr12	123433980	123434047	chr12	123434335	123434407	FinalCluster_2448	4
chr5	10358670	10358822	chr5	10358771	10358858	FinalCluster_2453	3
chr17	78537801	78537866	chr17	78537868	78537988	FinalCluster_2454	16
chr5	218447	218545	chr5	218466	218620	FinalCluster_2456	4
chr1	246215626	246215713	chr1	246215725	246215898	FinalCluster_2462	4
chr18	45417368	45417597	chr18	45417479	45417658	FinalCluster_2468	9
chr17	4215210	4215336	chr17	4215300	4215467	FinalCluster_2474	29
chr11	34478221	34478364	chr11	34479323	34479395	FinalCluster_2484	6
chr4	1877646	1877729	chr4	1882907	1882998	FinalCluster_2486	2
chr17	36874119	36874179	chr17	36874139	36874230	FinalCluster_2487	2
chr3	49028313	49028366	chr3	49028369	49028464	FinalCluster_2488	2
chr13	46082144	46082203	chr13	46082207	46082263	FinalCluster_2489	2
chr9	116946142	116946298	chr9	116947062	116947155	FinalCluster_2490	2
chr19	1093438	1093697	chr19	1093471	1093743	FinalCluster_2494	9
chr15	90962286	90962372	chr15	90962374	90962429	FinalCluster_2498	3
chr15	67369193	67369239	chr15	67373699	67373800	FinalCluster_2499	6
chr8	38694817	38694899	chr8	38695006	38695127	FinalCluster_2501	8
chr15	99357012	99357089	chr15	99359302	99359363	FinalCluster_2503	4
chr6	11105417	11105475	chr6	11105477	11105512	FinalCluster_2505	4
chr16	53356420	53356504	chr16	53356507	53356555	FinalCluster_2514	2
chr18	10755042	10755213	chr18	10755138	10755300	FinalCluster_2519	4
chr9	127646296	127646393	chr9	127647644	127647780	FinalCluster_2520	3
chr1	17371822	17371949	chr1	17378484	17378575	FinalCluster_2527	4
chr10	75805292	75805398	chr10	75805382	75805422	FinalCluster_2528	6
chr17	38641173	38641286	chr17	38641229	38641387	FinalCluster_2533	6
chr2	69971437	69971501	chr2	69973108	69973295	FinalCluster_2535	5
chr7	104693018	104693168	chr7	104694508	104694626	FinalCluster_2536	7
chr11	48024750	48024824	chr11	48025164	48025230	FinalCluster_2537	3
chr18	10711924	10711983	chr18	10711988	10712101	FinalCluster_2539	8
chr17	47424756	47424936	chr17	47425112	47425239	FinalCluster_2542	33
chr5	131096568	131096641	chr5	131096631	131096746	FinalCluster_2545	2
chr5	176462426	176462486	chr5	176462465	176462598	FinalCluster_2546	11
chr1	36500051	36500100	chr1	36509293	36509392	FinalCluster_2547	2
chr21	45560473	45560562	chr21	45560498	45560625	FinalCluster_2549	5
chr8	145692634	145692738	chr8	145692858	145692978	FinalCluster_2550	6
chr8	86111226	86111335	chr8	86111294	86111405	FinalCluster_2552	4
chr10	6223894	6223916	chr10	6230570	6230697	FinalCluster_2554	5
chr14	90073811	90073923	chr14	90073903	90074012	FinalCluster_2555	5
chr9	135204975	135205085	chr9	135205069	135205117	FinalCluster_2560	4
chr2	112071882	112071988	chr2	112071990	112072019	FinalCluster_2561	4
chr1	225824328	225824429	chr1	225824912	225825036	FinalCluster_2564	7
chr10	79673368	79673539	chr10	79673541	79673652	FinalCluster_2565	4
chr7	56137790	56137867	chr7	56137820	56137921	FinalCluster_2570	4
chr4	2969735	2969824	chr4	2969826	2969871	FinalCluster_2572	4
chr19	2147185	2147344	chr19	2147300	2147432	FinalCluster_2574	4
chr17	55178073	55178186	chr17	55178189	55178217	FinalCluster_2576	4
chr5	137692240	137692325	chr5	137692326	137692457	FinalCluster_2577	11
chr12	107373214	107373429	chr12	107373747	107373853	FinalCluster_2579	5
chr17	42258928	42259120	chr17	42260072	42260157	FinalCluster_2580	5
chr16	2120580	2120689	chr16	2121448	2121487	FinalCluster_2582	2
chr3	197478121	197478208	chr3	197481600	197481673	FinalCluster_2585	6
chr4	17821973	17822068	chr4	17822020	17822197	FinalCluster_2589	11
chr17	4890604	4890734	chr17	4890660	4890762	FinalCluster_2590	4
chr2	85087500	85087588	chr2	85087522	85087577	FinalCluster_2594	3
chr16	89429804	89429901	chr16	89429891	89430017	FinalCluster_2595	4
chr3	57049653	57049696	chr3	57050482	57050580	FinalCluster_2599	4
chr2	3519965	3520042	chr2	3520162	3520259	FinalCluster_2600	4
chr2	242186167	242186254	chr2	242206213	242206240	FinalCluster_2606	2
chrX	46358479	46358550	chrX	46358613	46358700	FinalCluster_2608	6
chr19	9008933	9009037	chr19	9020534	9020607	FinalCluster_2611	5
chr13	76360454	76360573	chr13	76360515	76360722	FinalCluster_2612	13
chr5	133546791	133546907	chr5	133557526	133557688	FinalCluster_2613	2
chr12	112022098	112022187	chr12	112022182	112022297	FinalCluster_2616	16
chr19	8653031	8653139	chr19	8653066	8653193	FinalCluster_2617	2
chr6	35807319	35807416	chr6	35807418	35807518	FinalCluster_2619	5
chr12	100551048	100551155	chr12	100551085	100551168	FinalCluster_2621	4
chr10	94394136	94394336	chr10	94396092	94396349	FinalCluster_2624	7
chr9	133734944	133735046	chr9	133735373	133735453	FinalCluster_2625	8
chr17	35900755	35900803	chr17	35900813	35900876	FinalCluster_2632	2
chr16	89465920	89466043	chr16	89465947	89466090	FinalCluster_2635	8
chr5	172360431	172360522	chr5	172360518	172360624	FinalCluster_2643	4
chr12	117585176	117585300	chr12	117585218	117585332	FinalCluster_2644	3
chr17	12755891	12756001	chr17	12795256	12795294	FinalCluster_2646	2
chr2	142275654	142275691	chr2	142275694	142275808	FinalCluster_2649	4
chr8	144355711	144355788	chr8	144355819	144355953	FinalCluster_2655	9
chr9	127077937	127078087	chr9	127078126	127078209	FinalCluster_2660	7
chr20	60906694	60906785	chr20	60907428	60907540	FinalCluster_2662	11
chr4	140222654	140222815	chr4	140222688	140222870	FinalCluster_2666	18
chr4	170454008	170454061	chr4	170456177	170456272	FinalCluster_2670	6
chr16	29985208	29985448	chr16	29985218	29985605	FinalCluster_2674	15
chr10	112543083	112543185	chr10	112544069	112544190	FinalCluster_2680	2
chr17	45687720	45687909	chr17	45688139	45688201	FinalCluster_2685	4
chr1	201928800	201929036	chr1	201928834	201929149	FinalCluster_2690	18
chr3	51399383	51399428	chr3	51405553	51405619	FinalCluster_2693	3
chr19	23521670	23521850	chr19	23521837	23521887	FinalCluster_2700	3
chr7	98481914	98482021	chr7	98481975	98482098	FinalCluster_2701	6
chr15	69708988	69709087	chr15	69709092	69709197	FinalCluster_2712	2
chr20	47752672	47752791	chr20	47753255	47753421	FinalCluster_2716	7
chr7	141355533	141355633	chr7	141355612	141355669	FinalCluster_2718	3
chr1	91405465	91405597	chr1	91405605	91405645	FinalCluster_2719	3
chr3	54402609	54402720	chr3	54402727	54402846	FinalCluster_2729	40
chr1	236764873	236764987	chr1	236764944	236765078	FinalCluster_2730	50
chr3	55015954	55016006	chr3	55016073	55016169	FinalCluster_2731	2
chr2	74212290	74212429	chr2	74212318	74212494	FinalCluster_2734	3
chr6	17976959	17977032	chr6	17977034	17977138	FinalCluster_2737	6
chr11	62426058	62426118	chr11	62426113	62426198	FinalCluster_2738	5
chr19	15288530	15288615	chr19	15288590	15288702	FinalCluster_2740	3
chr3	4695545	4695570	chr3	4725185	4725226	FinalCluster_2744	2
chr5	37169368	37169493	chr5	37170279	37170333	FinalCluster_2748	3
chr16	46928481	46928581	chr16	46928583	46928703	FinalCluster_2750	3
chr2	242169215	242169348	chr2	242169265	242169376	FinalCluster_2754	8
chr11	57532889	57533246	chr11	57533347	57533612	FinalCluster_2755	35
chr12	44396115	44396200	chr12	44396202	44396296	FinalCluster_2757	6
chr7	99057046	99057183	chr7	99057266	99057389	FinalCluster_2761	6
chr9	74515475	74515589	chr9	74515591	74515682	FinalCluster_2766	5
chr5	167938891	167938958	chr5	167938937	167939054	FinalCluster_2770	4
chr17	71198336	71198430	chr17	71198397	71198504	FinalCluster_2771	6
chr4	139966125	139966190	chr4	139966369	139966435	FinalCluster_2780	4
chr7	128098157	128098191	chr7	128099946	128100028	FinalCluster_2783	6
chr11	114178151	114178265	chr11	114178177	114178320	FinalCluster_2785	7
chr13	25471560	25471676	chr13	25473557	25473632	FinalCluster_2790	6
chr19	18779982	18780040	chr19	18780043	18780132	FinalCluster_2795	2
chr1	1327175	1327349	chr1	1327589	1327644	FinalCluster_2800	2
chr17	36636602	36636719	chr17	36636722	36636753	FinalCluster_2801	2
chr14	24689079	24689188	chr14	24689115	24689232	FinalCluster_2804	6
chr9	139300582	139300738	chr9	139301495	139301613	FinalCluster_2808	2
chr1	46354850	46355073	chr1	46355468	46355618	FinalCluster_2812	4
chr16	9186860	9186929	chr16	9187332	9187411	FinalCluster_2814	2
chr17	40472301	40472366	chr17	40472368	40472500	FinalCluster_2816	3
chr20	60897117	60897224	chr20	60898512	60898637	FinalCluster_2817	9
chr10	76216291	76216424	chr10	76216336	76216525	FinalCluster_2820	22
chr5	10254234	10254350	chr5	10254286	10254318	FinalCluster_2824	3
chr9	127670656	127670751	chr9	127674175	127674390	FinalCluster_2827	2
chr10	103684202	103684306	chr10	103684296	103684375	FinalCluster_2828	4
chr9	139989416	139989498	chr9	139989501	139989543	FinalCluster_2831	4
chr7	6518796	6518882	chr7	6521241	6521358	FinalCluster_2832	5
chr17	27075236	27075422	chr17	27075348	27075442	FinalCluster_2842	3
chr15	30040820	30040936	chr15	30042059	30042131	FinalCluster_2846	4
chr13	24812640	24812697	chr13	24812699	24812788	FinalCluster_2848	3
chr15	67001985	67002036	chr15	67002016	67002250	FinalCluster_2853	6
chr1	39459169	39459310	chr1	39460182	39460273	FinalCluster_2854	14
chr3	142230209	142230451	chr3	142230356	142230573	FinalCluster_2855	10
chr8	142159283	142159317	chr8	142160011	142160097	FinalCluster_2860	2
chr1	36724019	36724080	chr1	36724082	36724189	FinalCluster_2862	7
chr8	6424010	6424075	chr8	6424225	6424306	FinalCluster_2864	4
chr10	75352833	75352957	chr10	75353212	75353232	FinalCluster_2865	3
chr11	9611902	9612023	chr11	9612013	9612061	FinalCluster_2868	3
chr16	156127	156202	chr16	156498	156606	FinalCluster_2878	7
chr12	6936355	6936516	chr12	6936469	6936535	FinalCluster_2880	5
chr8	144990971	144991108	chr8	144993068	144993091	FinalCluster_2887	4
chr17	38242972	38243088	chr17	38243031	38243198	FinalCluster_2901	4
chr15	83687770	83687893	chr15	83687803	83687962	FinalCluster_2912	7
chr7	150771735	150771902	chr7	150771757	150771928	FinalCluster_2913	10
chr17	55466425	55466494	chr17	55467803	55467845	FinalCluster_2915	4
chr1	29420741	29420824	chr1	29420826	29420912	FinalCluster_2922	4
chr10	104120636	104120749	chr10	104120751	104120857	FinalCluster_2925	3
chr19	1253950	1253998	chr19	1254230	1254376	FinalCluster_2930	4
chr19	4958844	4959171	chr19	4958974	4959298	FinalCluster_2932	25
chr21	39996294	39996390	chr21	39997278	39997346	FinalCluster_2934	6
chr19	11034022	11034052	chr19	11034055	11034083	FinalCluster_2938	2
chr13	92415409	92415557	chr13	92426096	92426156	FinalCluster_2939	4
chr4	39931556	39931809	chr4	39931883	39932035	FinalCluster_2940	3
chr10	124141707	124141795	chr10	124141727	124141768	FinalCluster_2945	6
chr5	153728161	153728218	chr5	153789921	153789989	FinalCluster_2947	3
chrX	57618558	57618628	chrX	57618637	57618702	FinalCluster_2948	4
chr6	143749247	143749316	chr6	143749468	143749556	FinalCluster_2954	4
chrX	73472074	73472171	chrX	73472092	73472443	FinalCluster_2955	6
chr8	42923909	42923985	chr8	42924113	42924209	FinalCluster_2960	4
chr3	196013467	196013631	chr3	196020693	196020808	FinalCluster_2963	4
chr11	64782438	64782527	chr11	64782511	64782727	FinalCluster_2966	3
chr2	70062157	70062214	chr2	70062205	70062276	FinalCluster_2968	3
chr1	95515768	95515797	chr1	95515932	95515998	FinalCluster_2969	4
chr3	49516806	49516935	chr3	49516937	49516998	FinalCluster_2975	3
chr5	132894802	132894903	chr5	132896650	132896794	FinalCluster_2977	2
chr5	173316912	173316943	chr5	173317493	173317609	FinalCluster_2979	8
chr19	39924606	39924768	chr19	39924655	39924883	FinalCluster_2980	22
chr5	73981177	73981299	chr5	73981230	73981368	FinalCluster_2984	5
chr16	58645189	58645272	chr16	58645912	58646015	FinalCluster_2985	7
chr4	106646996	106647081	chr4	106647519	106647579	FinalCluster_2987	4
chr6	3133768	3133953	chr6	3133768	3133903	FinalCluster_2988	2
chr4	764550	764672	chr4	766510	766639	FinalCluster_2991	7
chr2	235890307	235890351	chr2	235890356	235890458	FinalCluster_2994	4
chr17	37598854	37598965	chr17	37599480	37599545	FinalCluster_2995	3
chr17	6805388	6805500	chr17	6805502	6805599	FinalCluster_2997	4
chr16	11110337	11110426	chr16	11110394	11110510	FinalCluster_2998	5
chr5	150129107	150129222	chr5	150129225	150129289	FinalCluster_2999	3
chr12	42796954	42796976	chr12	42826760	42826863	FinalCluster_3002	4
chr5	126133865	126133933	chr5	126134903	126135072	FinalCluster_3013	4
chr2	29247089	29247145	chr2	29247094	29247161	FinalCluster_3016	4
chr7	101643201	101643498	chr7	101644062	101644382	FinalCluster_3017	17
chr7	73524467	73524527	chr7	73525035	73525157	FinalCluster_3018	6
chr5	111682024	111682072	chr5	111744220	111744322	FinalCluster_3024	4
chr2	39048199	39048233	chr2	39052415	39052501	FinalCluster_3027	5
chr15	90444250	90444284	chr15	90444286	90444392	FinalCluster_3029	4
chr11	65196089	65196279	chr11	65204070	65204216	FinalCluster_3031	17
chr7	5881874	5881900	chr7	5881910	5882043	FinalCluster_3033	4
chr1	109115317	109115429	chr1	109117216	109117323	FinalCluster_3035	5
chr17	17933668	17933716	chr17	17934074	17934146	FinalCluster_3037	4
chr7	43751841	43751966	chr7	43754889	43755005	FinalCluster_3039	2
chr7	56064011	56064103	chr7	56064107	56064155	FinalCluster_3043	4
chr16	88070022	88070181	chr16	88071579	88071661	FinalCluster_3049	17
chr4	165997056	165997210	chr4	165997938	165998081	FinalCluster_3050	12
chr1	6268339	6268430	chr1	6268374	6268495	FinalCluster_3051	6
chr9	100888247	100888316	chr9	100888318	100888419	FinalCluster_3055	4
chr1	70769697	70769791	chr1	70773585	70773664	FinalCluster_3056	6
chr14	75641601	75641742	chr14	75641661	75641798	FinalCluster_3059	7
chr1	93565840	93565923	chr1	93565924	93565985	FinalCluster_3062	3
chr5	611996	612074	chr5	612077	612180	FinalCluster_3063	4
chr19	17381816	17381857	chr19	17381864	17381954	FinalCluster_3067	2
chr7	97937193	97937255	chr7	97937998	97938144	FinalCluster_3072	4
chr1	26761839	26761921	chr1	26761924	26761990	FinalCluster_3073	2
chr6	31612260	31612370	chr6	31612349	31612411	FinalCluster_3076	3
chr16	68363892	68364122	chr16	68363974	68364165	FinalCluster_3079	5
chr11	107936582	107936674	chr11	107936851	107936956	FinalCluster_3081	4
chr5	92801745	92801841	chr5	92801927	92802018	FinalCluster_3082	3
chr2	198133318	198133393	chr2	198135475	198135562	FinalCluster_3085	6
chr10	73892821	73892863	chr10	73892861	73892935	FinalCluster_3086	3
chr16	53156401	53156456	chr16	53156458	53156559	FinalCluster_3088	5
chr1	198210504	198210541	chr1	198212859	198212952	FinalCluster_3089	4
chr15	41396093	41396123	chr15	41396125	41396243	FinalCluster_3097	2
chr14	67200718	67200772	chr14	67229814	67229905	FinalCluster_3099	2
chrX	39921999	39922084	chrX	39922995	39923112	FinalCluster_3101	2
chr3	58072723	58072835	chr3	58072840	58072936	FinalCluster_3102	11
chr4	187615959	187616120	chr4	187616068	187616159	FinalCluster_3103	10
chr11	6633000	6633220	chr11	6633031	6633268	FinalCluster_3108	9
chr5	159701320	159701437	chr5	159701933	159701999	FinalCluster_3110	4
chr20	61570326	61570467	chr20	61570422	61570523	FinalCluster_3117	3
chr13	73304076	73304098	chr13	73304100	73304232	FinalCluster_3120	3
chr16	89644030	89644081	chr16	89645306	89645383	FinalCluster_3121	4
chr22	18382253	18382324	chr22	18383089	18383317	FinalCluster_3125	5
chr22	38268109	38268180	chr22	38268197	38268286	FinalCluster_3126	4
chr20	51979418	51979454	chr20	51980139	51980253	FinalCluster_3130	6
chr9	132266902	132266951	chr9	132268749	132268800	FinalCluster_3134	5
chr14	70142983	70143085	chr14	70143162	70143205	FinalCluster_3138	2
chr3	33182434	33182494	chr3	33182496	33182623	FinalCluster_3140	10
chr16	2649955	2650036	chr16	2651762	2651862	FinalCluster_3143	6
chr1	36369710	36369882	chr1	36372346	36372414	FinalCluster_3145	4
chr11	48025936	48026074	chr11	48033144	48033376	FinalCluster_3146	3
chrX	2311300	2311375	chrX	2320866	2320935	FinalCluster_3151	2
chr17	2181457	2181498	chr17	2181499	2181582	FinalCluster_3158	4
chr9	37488178	37488312	chr9	37488264	37488330	FinalCluster_3159	4
chr19	44531166	44531288	chr19	44531292	44531314	FinalCluster_3166	2
chr7	113843457	113843554	chr7	113843544	113843647	FinalCluster_3167	3
chr3	107297390	107297448	chr3	107297707	107297788	FinalCluster_3168	2
chr1	226366044	226366115	chr1	226366079	226366211	FinalCluster_3174	6
chr9	131117731	131117786	chr9	131117788	131117842	FinalCluster_3176	8
chr3	136461306	136461424	chr3	136461401	136461477	FinalCluster_3189	5
chr1	956180	956286	chr1	956209	956354	FinalCluster_3191	3
chr18	23941294	23941401	chr18	23941387	23941530	FinalCluster_3197	7
chr18	67988223	67988348	chr18	67988742	67988876	FinalCluster_3199	4
chr9	135788512	135788652	chr9	135788624	135788689	FinalCluster_3202	4
chr1	224431023	224431190	chr1	224431365	224431480	FinalCluster_3204	16
chr3	54759653	54759790	chr3	54759680	54759874	FinalCluster_3211	6
chr16	28210364	28210428	chr16	28210654	28210749	FinalCluster_3219	3
chr3	8922100	8922251	chr3	8922758	8922845	FinalCluster_3222	3
chr19	50912802	50912923	chr19	50913198	50913294	FinalCluster_3226	7
chr1	227214516	227214749	chr1	227215538	227215748	FinalCluster_3231	21
chrX	40970140	40970214	chrX	40970217	40970253	FinalCluster_3232	4
chr12	28617179	28617286	chr12	28617232	28617342	FinalCluster_3233	3
chr10	30594404	30594480	chr10	30594448	30594575	FinalCluster_3234	4
chr17	27729452	27729521	chr17	27729870	27729985	FinalCluster_3235	4
chr12	50828211	50828420	chr12	50828627	50828899	FinalCluster_3239	13
chr20	39766152	39766223	chr20	39766163	39766295	FinalCluster_3246	3
chr19	23423043	23423111	chr19	23423113	23423193	FinalCluster_3247	3
chr7	130324190	130324286	chr7	130324302	130324371	FinalCluster_3251	6
chr5	14183619	14183702	chr5	14183704	14183778	FinalCluster_3259	9
chr11	9311835	9311971	chr11	9315455	9315557	FinalCluster_3262	3
chr5	14439184	14439297	chr5	14439216	14439455	FinalCluster_3268	8
chr19	49601899	49601961	chr19	49602072	49602188	FinalCluster_3270	10
chr2	58442778	58442925	chr2	58442841	58443017	FinalCluster_3271	11
chr22	46162081	46162188	chr22	46162223	46162314	FinalCluster_3275	3
chr4	4656069	4656356	chr4	4656351	4656554	FinalCluster_3276	15
chr17	15385993	15386110	chr17	15386116	15386147	FinalCluster_3278	2
chr6	107406723	107406801	chr6	107432626	107432696	FinalCluster_3284	2
chr11	118886017	118886109	chr11	118886043	118886141	FinalCluster_3286	3
chr8	38202767	38202899	chr8	38202798	38202960	FinalCluster_3287	12
chr4	129038994	129039133	chr4	129039070	129039237	FinalCluster_3292	5
chr1	154213365	154213435	chr1	154229498	154229529	FinalCluster_3294	6
chr17	29638055	29638137	chr17	29638100	29638207	FinalCluster_3300	4
chr16	15720869	15721009	chr16	15720955	15721038	FinalCluster_3304	2
chr19	11005407	11005487	chr19	11005839	11005938	FinalCluster_3305	3
chr4	140268558	140268629	chr4	140268631	140268708	FinalCluster_3310	3
chr13	101315320	101315345	chr13	101320991	101321048	FinalCluster_3316	4
chr1	171472102	171472190	chr1	171472183	171472324	FinalCluster_3320	3
chr19	19841002	19841061	chr19	19841688	19841748	FinalCluster_3322	6
chr1	230279178	230279249	chr1	230279221	230279328	FinalCluster_3326	3
chr19	21307611	21307742	chr19	21307744	21307870	FinalCluster_3329	13
chr1	208033508	208033612	chr1	208033614	208033722	FinalCluster_3333	2
chr18	46067589	46067645	chr18	46067672	46067817	FinalCluster_3339	3
chr2	24335196	24335324	chr2	24335324	24335418	FinalCluster_3342	4
chr2	85872335	85872543	chr2	85872402	85872645	FinalCluster_3346	24
chr15	85664613	85664673	chr15	85664834	85664902	FinalCluster_3347	2
chr12	56866309	56866395	chr12	56866950	56866983	FinalCluster_3350	4
chr2	55479613	55479789	chr2	55489448	55489526	FinalCluster_3355	3
chr19	19394426	19394525	chr19	19394527	19394571	FinalCluster_3356	2
chr8	145520321	145520441	chr8	145528013	145528136	FinalCluster_3362	6
chr5	133698290	133698418	chr5	133698401	133698619	FinalCluster_3364	4
chr15	40462265	40462322	chr15	40477428	40477577	FinalCluster_3365	3
chr7	76711164	76711267	chr7	76711267	76711369	FinalCluster_3369	5
chr19	15359305	15359408	chr19	15364415	15364460	FinalCluster_3371	2
chr4	2249863	2249948	chr4	2249940	2250024	FinalCluster_3378	3
chr9	132256427	132256465	chr9	132256467	132256489	FinalCluster_3384	4
chr3	187873525	187873595	chr3	187873597	187873688	FinalCluster_3386	3
chr1	176021806	176021927	chr1	176021923	176021973	FinalCluster_3390	6
chr5	136671428	136671495	chr5	136679555	136679619	FinalCluster_3396	3
chr12	10863017	10863111	chr12	10863248	10863377	FinalCluster_3401	4
chr1	2203184	2203332	chr1	2203269	2203396	FinalCluster_3402	6
chr4	956287	956401	chr4	956927	957041	FinalCluster_3403	2
chr2	227963410	227963481	chr2	227963439	227963514	FinalCluster_3404	3
chr18	18690970	18691082	chr18	18691568	18691604	FinalCluster_3408	2
chr10	104185668	104185710	chr10	104190902	104191047	FinalCluster_3410	4
chr3	57881058	57881174	chr3	57881600	57881709	FinalCluster_3416	7
chr19	45865912	45866034	chr19	45866005	45866161	FinalCluster_3417	4
chr4	111063527	111063541	chr4	111104990	111105148	FinalCluster_3421	3
chr3	17772822	17772996	chr3	17772933	17773051	FinalCluster_3423	7
chr1	155279828	155279919	chr1	155279936	155279996	FinalCluster_3424	4
chr3	52665182	52665244	chr3	52665242	52665287	FinalCluster_3427	6
chr14	64886545	64886630	chr14	64886632	64886655	FinalCluster_3429	5
chr7	112100540	112100744	chr7	112100818	112100897	FinalCluster_3433	3
chr22	22890194	22890272	chr22	22892603	22892672	FinalCluster_3437	4
chr3	114589909	114589983	chr3	114589995	114590112	FinalCluster_3438	4
chr1	167237899	167237955	chr1	167246705	167246753	FinalCluster_3441	4
chr11	47204010	47204112	chr11	47204213	47204281	FinalCluster_3446	6
chr10	69791794	69791897	chr10	69796815	69796913	FinalCluster_3450	5
chr6	160872037	160872145	chr6	160872538	160872628	FinalCluster_3453	4
chr5	1088929	1089072	chr5	1089044	1089121	FinalCluster_3456	2
chr19	1155338	1155413	chr19	1155682	1155755	FinalCluster_3458	2
chr16	74536537	74536620	chr16	74536622	74536754	FinalCluster_3459	8
chr7	40027545	40027720	chr7	40027726	40027825	FinalCluster_3464	10
chr12	20560369	20560390	chr12	20723504	20723592	FinalCluster_3465	6
chr5	79947979	79948084	chr5	79947998	79948070	FinalCluster_3467	4
chr1	205086662	205086801	chr1	205086948	205087004	FinalCluster_3471	4
chr1	222899901	222899985	chr1	222899988	222900017	FinalCluster_3477	4
chr11	119206784	119206952	chr11	119207134	119207306	FinalCluster_3480	3
chr9	104162846	104162929	chr9	104163101	104163168	FinalCluster_3482	3
chr1	204081455	204081568	chr1	204081570	204081604	FinalCluster_3483	2
chr10	63700085	63700180	chr10	63759861	63759959	FinalCluster_3487	10
chr3	121262738	121262829	chr3	121262831	121262923	FinalCluster_3489	8
chr1	22854080	22854293	chr1	22854300	22854445	FinalCluster_3495	5
chr12	49165455	49165563	chr12	49165495	49165610	FinalCluster_3510	5
chr4	153298676	153298766	chr4	153298768	153298842	FinalCluster_3513	12
chr1	22202162	22202289	chr1	22202296	22202464	FinalCluster_3515	4
chr1	33257151	33257251	chr1	33257245	33257326	FinalCluster_3526	3
chr1	85867647	85867757	chr1	85868464	85868598	FinalCluster_3530	3
chrX	118552778	118552862	chrX	118561110	118561208	FinalCluster_3531	6
chr17	8024945	8025181	chr17	8026537	8026567	FinalCluster_3537	4
chr13	92050965	92051092	chr13	92212897	92212957	FinalCluster_3546	8
chr17	80887221	80887361	chr17	80887314	80887496	FinalCluster_3549	7
chr5	132727945	132728124	chr5	132728000	132728131	FinalCluster_3551	22
chr1	8626347	8626484	chr1	8626957	8627154	FinalCluster_3556	6
chr17	73798206	73798323	chr17	73798329	73798458	FinalCluster_3557	9
chr7	72915063	72915188	chr7	72915190	72915211	FinalCluster_3558	2
chr1	61815328	61815437	chr1	61815425	61815526	FinalCluster_3560	3
chr2	55801836	55801868	chr2	55801896	55802022	FinalCluster_3563	3
chr18	43576537	43576591	chr18	43576593	43576727	FinalCluster_3569	8
chr2	44147467	44147587	chr2	44148296	44148424	FinalCluster_3572	3
chr7	77393972	77394081	chr7	77405652	77405671	FinalCluster_3577	6
chr1	196672869	196673003	chr1	196672969	196673067	FinalCluster_3578	4
chr17	49328959	49329039	chr17	49329045	49329124	FinalCluster_3579	4
chr3	72937294	72937417	chr3	72937381	72937508	FinalCluster_3592	10
chr2	85547955	85548072	chr2	85548074	85548190	FinalCluster_3593	26
chr10	89628921	89628975	chr10	89628977	89629073	FinalCluster_3594	3
chr7	22550765	22550837	chr7	22550907	22550976	FinalCluster_3595	2
chr7	73942369	73942472	chr7	73942419	73942547	FinalCluster_3600	6
chr2	66745119	66745201	chr2	66745170	66745238	FinalCluster_3601	4
chr5	83638928	83638981	chr5	83639160	83639201	FinalCluster_3607	4
chr12	112031985	112032146	chr12	112032116	112032264	FinalCluster_3612	5
chr2	26480015	26480112	chr2	26480421	26480472	FinalCluster_3613	4
chr17	58272930	58273079	chr17	58273304	58273376	FinalCluster_3616	2
chr7	128185301	128185329	chr7	128197826	128197879	FinalCluster_3617	4
chr1	26606901	26607009	chr1	26606906	26606956	FinalCluster_3618	2
chr19	1261143	1261291	chr19	1261215	1261280	FinalCluster_3619	4
chr1	246779720	246779854	chr1	246779852	246780045	FinalCluster_3630	17
chr15	66798735	66798861	chr15	66799368	66799493	FinalCluster_3636	6
chr2	121613639	121613670	chr2	121620155	121620256	FinalCluster_3637	3
chr17	61252852	61252894	chr17	61252898	61252970	FinalCluster_3638	2
chr5	1053534	1053768	chr5	1053703	1053864	FinalCluster_3641	13
chr17	1376354	1376444	chr17	1376450	1376541	FinalCluster_3645	4
chr16	70460115	70460202	chr16	70461192	70461344	FinalCluster_3651	3
chr7	5455630	5455742	chr7	5455710	5455863	FinalCluster_3661	75
chr17	38392216	38392314	chr17	38392356	38392387	FinalCluster_3662	4
chr16	88811616	88811847	chr16	88811663	88811857	FinalCluster_3664	5
chr1	47049579	47049625	chr1	47069147	47069249	FinalCluster_3665	2
chr11	85772297	85772372	chr11	85772375	85772500	FinalCluster_3666	6
chrX	17626740	17626790	chrX	17626792	17626904	FinalCluster_3667	3
chr3	40566592	40566708	chr3	40566635	40566765	FinalCluster_3673	8
chr19	41248556	41248597	chr19	41248639	41248675	FinalCluster_3674	6
chr5	71581352	71581442	chr5	71581546	71581698	FinalCluster_3682	6
chr7	73894159	73894236	chr7	73906495	73906563	FinalCluster_3684	2
chr16	1507582	1507741	chr16	1507687	1507775	FinalCluster_3687	5
chr10	29748091	29748213	chr10	29749557	29749827	FinalCluster_3694	7
chr1	234595281	234595424	chr1	234595361	234595541	FinalCluster_3696	4
chr22	46068022	46068059	chr22	46134611	46134717	FinalCluster_3699	2
chr17	35588092	35588133	chr17	35588135	35588241	FinalCluster_3706	3
chr17	57261531	57261705	chr17	57262250	57262360	FinalCluster_3710	5
chr12	7310687	7310864	chr12	7310742	7310948	FinalCluster_3715	12
chr11	9415129	9415192	chr11	9415412	9415497	FinalCluster_3718	2
chr17	61916924	61916980	chr17	61916982	61917075	FinalCluster_3723	7
chr3	53014901	53015118	chr3	53015505	53015661	FinalCluster_3724	10
chr1	158061139	158061243	chr1	158061216	158061379	FinalCluster_3725	5
chr20	60919090	60919200	chr20	60919202	60919321	FinalCluster_3727	12
chr1	47030102	47030138	chr1	47030145	47030272	FinalCluster_3728	4
chr17	15893402	15893540	chr17	15893670	15893746	FinalCluster_3734	7
chr16	50392308	50392406	chr16	50392408	50392456	FinalCluster_3735	5
chr17	45249283	45249329	chr17	45249302	45249432	FinalCluster_3737	4
chr17	42787428	42787549	chr17	42787551	42787599	FinalCluster_3740	5
chr1	97238374	97238514	chr1	97238516	97238679	FinalCluster_3741	7
chr2	175519894	175519973	chr2	175520651	175520702	FinalCluster_3743	4
chr13	41923554	41923673	chr13	41923800	41923874	FinalCluster_3746	2
chr9	136652901	136652931	chr9	136652917	136652995	FinalCluster_3749	4
chr9	135275799	135275919	chr9	135276437	135276597	FinalCluster_3751	9
chr3	37287727	37287821	chr3	37310304	37310355	FinalCluster_3754	5
chr2	99094103	99094154	chr2	99104207	99104298	FinalCluster_3756	2
chr6	166262253	166262442	chr6	166262401	166262525	FinalCluster_3758	6
chr11	30541885	30542006	chr11	30541997	30542080	FinalCluster_3761	4
chr5	74809262	74809377	chr5	74809380	74809413	FinalCluster_3765	2
chr7	105157032	105157163	chr7	105157165	105157253	FinalCluster_3766	42
chr7	4825885	4825989	chr7	4825964	4826059	FinalCluster_3767	6
chr5	96373004	96373086	chr5	96373148	96373205	FinalCluster_3770	4
chr14	35670880	35671004	chr14	35670932	35671082	FinalCluster_3772	3
chr14	105358405	105358453	chr14	105359201	105359350	FinalCluster_3773	2
chr22	43395874	43395931	chr22	43397108	43397199	FinalCluster_3775	3
chr5	153817746	153817928	chr5	153817840	153818024	FinalCluster_3783	22
chr5	14359350	14359692	chr5	14359434	14359741	FinalCluster_3785	69
chr8	145268572	145268690	chr8	145268675	145268753	FinalCluster_3789	4
chr5	349511	349526	chr5	349528	349661	FinalCluster_3792	2
chr15	67484799	67484836	chr15	67484857	67485027	FinalCluster_3794	3
chr7	36464926	36465046	chr7	36465624	36465645	FinalCluster_3796	6
chr14	105889555	105889652	chr14	105889820	105889927	FinalCluster_3799	6
chr2	74661553	74661665	chr2	74663097	74663134	FinalCluster_3800	3
chr19	4706182	4706307	chr19	4707684	4707948	FinalCluster_3803	3
chr11	12831417	12831542	chr11	12831523	12831638	FinalCluster_3805	19
chr2	214152595	214152693	chr2	214152695	214152821	FinalCluster_3806	3
chr4	1207290	1207369	chr4	1222074	1222092	FinalCluster_3809	6
chr15	69076736	69076832	chr15	69080216	69080291	FinalCluster_3813	4
chr17	2296894	2296924	chr17	2297197	2297227	FinalCluster_3815	2
chr17	27593830	27593906	chr17	27593855	27593916	FinalCluster_3817	4
chr16	89526166	89526445	chr16	89526276	89526533	FinalCluster_3820	37
chr1	151227352	151227479	chr1	151227499	151227610	FinalCluster_3823	4
chr11	65202242	65202318	chr11	65207987	65208078	FinalCluster_3829	6
chr20	51598602	51598675	chr20	51930072	51930174	FinalCluster_3835	4
chr5	43620263	43620384	chr5	43620328	43620512	FinalCluster_3839	13
chr2	122126616	122126745	chr2	122133809	122133877	FinalCluster_3842	6
chr7	2392869	2392975	chr7	2392977	2393044	FinalCluster_3845	10
chr20	4856998	4857099	chr20	4867840	4867903	FinalCluster_3849	5
chr8	134479936	134479998	chr8	134480100	134480159	FinalCluster_3858	4
chr12	77783709	77783735	chr12	77784214	77784374	FinalCluster_3861	4
chr6	81174063	81174164	chr6	81174065	81174097	FinalCluster_3863	4
chr21	47674781	47674837	chr21	47676661	47676702	FinalCluster_3867	4
chr5	167928440	167928520	chr5	167934916	167934984	FinalCluster_3870	2
chr7	27854373	27854520	chr7	27854464	27854550	FinalCluster_3872	4
chr19	5077738	5077802	chr19	5077825	5077908	FinalCluster_3875	3
chr8	101953700	101953795	chr8	101954174	101954196	FinalCluster_3876	3
chr2	220355578	220355678	chr2	220358218	220358324	FinalCluster_3885	2
chr11	8122109	8122149	chr11	8122355	8122441	FinalCluster_3887	5
chr15	67002751	67002811	chr15	67008759	67008836	FinalCluster_3889	3
chr13	111932855	111933108	chr13	111932914	111933175	FinalCluster_3893	11
chrX	77013279	77013427	chrX	77013543	77013597	FinalCluster_3898	5
chr16	54146225	54146277	chr16	54147049	54147206	FinalCluster_3904	3
chr19	18864625	18864710	chr19	18864709	18864839	FinalCluster_3906	7
chr21	35598365	35598469	chr21	35598471	35598545	FinalCluster_3912	3
chr7	97857530	97857629	chr7	97857820	97857902	FinalCluster_3913	4
chr2	200805470	200805567	chr2	200805617	200805724	FinalCluster_3916	4
chr1	150351610	150351771	chr1	150351878	150352042	FinalCluster_3918	4
chr11	8568674	8568839	chr11	8568736	8568895	FinalCluster_3921	6
chr1	245020900	245020970	chr1	245020923	245021007	FinalCluster_3922	9
chr12	940410	940593	chr12	940487	940630	FinalCluster_3924	3
chr2	61623550	61623626	chr2	61623605	61623714	FinalCluster_3927	8
chr3	13365085	13365253	chr3	13365252	13365345	FinalCluster_3928	8
chr1	92815266	92815396	chr1	92823173	92823388	FinalCluster_3931	4
chr12	56343716	56343845	chr12	56343763	56343909	FinalCluster_3934	3
chr17	79957393	79957502	chr17	79957504	79957542	FinalCluster_3936	7
chr6	111198738	111198757	chr6	111202919	111203048	FinalCluster_3938	3
chr3	17256441	17256590	chr3	17257938	17258070	FinalCluster_3941	2
chr3	49452820	49452948	chr3	49453799	49453829	FinalCluster_3946	4
chr15	74866182	74866308	chr15	74866264	74866373	FinalCluster_3948	2
chr9	35526679	35526778	chr9	35529949	35530070	FinalCluster_3950	9
chr7	30143773	30143882	chr7	30150216	30150285	FinalCluster_3951	6
chr19	8545114	8545250	chr19	8545190	8545300	FinalCluster_3957	6
chr17	79942203	79942377	chr17	79942272	79942469	FinalCluster_3961	4
chr2	161175810	161176022	chr2	161175934	161176134	FinalCluster_3963	12
chr7	65714534	65714643	chr7	65726609	65726733	FinalCluster_3965	2
chr20	57267490	57267628	chr20	57267582	57267673	FinalCluster_3967	2
chr16	74674057	74674189	chr16	74674425	74674556	FinalCluster_3968	9
chr5	109112399	109112480	chr5	109115282	109115349	FinalCluster_3969	2
chr2	210898179	210898317	chr2	210898263	210898381	FinalCluster_3970	10
chr10	32210627	32210718	chr10	32210694	32210756	FinalCluster_3975	3
chr21	33879802	33879922	chr21	33879878	33879948	FinalCluster_3976	5
chr1	28127056	28127194	chr1	28127772	28127935	FinalCluster_3987	3
chr7	26232080	26232170	chr7	26232871	26232995	FinalCluster_3989	5
chr1	213032964	213033071	chr1	213035020	213035334	FinalCluster_3992	18
chr14	105631315	105631425	chr14	105631546	105631710	FinalCluster_3995	3
chr19	37675749	37675855	chr19	37676155	37676229	FinalCluster_4000	4
chr9	125774015	125774078	chr9	125778738	125778776	FinalCluster_4004	4
chr11	66105122	66105255	chr11	66105259	66105341	FinalCluster_4005	3
chr2	242652192	242652337	chr2	242652591	242652771	FinalCluster_4014	6
chr16	53812720	53812770	chr16	53812774	53812872	FinalCluster_4015	4
chr9	33834840	33834935	chr9	33840913	33840933	FinalCluster_4020	4
chr22	28924451	28924635	chr22	28924558	28924725	FinalCluster_4025	9
chr12	57745916	57746024	chr12	57746001	57746066	FinalCluster_4029	5
chr15	92483536	92483601	chr15	92483619	92483680	FinalCluster_4031	4
chr5	138095619	138095669	chr5	138095669	138095794	FinalCluster_4040	4
chr17	80080957	80080998	chr17	80080999	80081105	FinalCluster_4045	5
chr1	29495412	29495437	chr1	29496840	29496943	FinalCluster_4047	4
chr11	13008926	13009075	chr11	13008982	13009148	FinalCluster_4055	6
chr3	51512040	51512236	chr3	51512125	51512279	FinalCluster_4057	4
chr22	29388071	29388148	chr22	29389684	29389881	FinalCluster_4060	7
chr21	33094988	33095111	chr21	33095080	33095300	FinalCluster_4061	9
chr13	113918265	113918331	chr13	113918389	113918442	FinalCluster_4066	4
chr16	4148416	4148529	chr16	4149774	4149900	FinalCluster_4067	3
chr12	14637318	14637509	chr12	14638225	14638321	FinalCluster_4068	14
chr5	37312823	37312983	chr5	37312886	37313080	FinalCluster_4070	13
chr3	29537027	29537073	chr3	29537075	29537177	FinalCluster_4071	2
chr19	47702595	47702704	chr19	47703110	47703309	FinalCluster_4074	8
chr7	1580151	1580257	chr7	1582536	1582659	FinalCluster_4079	4
chr21	34898296	34898487	chr21	34898400	34898564	FinalCluster_4080	6
chr13	96505009	96505067	chr13	96510047	96510096	FinalCluster_4081	4
chr11	63888049	63888109	chr11	63888476	63888543	FinalCluster_4082	4
chr5	179054818	179054937	chr5	179054924	179054985	FinalCluster_4083	7
chr11	47783218	47783359	chr11	47783591	47783688	FinalCluster_4088	3
chr5	39373187	39373270	chr5	39373273	39373389	FinalCluster_4094	4
chr6	38120166	38120296	chr6	38120357	38120461	FinalCluster_4107	4
chr10	65078724	65078860	chr10	65079705	65079808	FinalCluster_4108	3
chr4	154326559	154326693	chr4	154326604	154326782	FinalCluster_4113	5
chr5	39396175	39396271	chr5	39396272	39396384	FinalCluster_4114	4
chr5	61666060	61666180	chr5	61666116	61666232	FinalCluster_4115	2
chr1	1257906	1257949	chr1	1258086	1258186	FinalCluster_4117	2
chr13	79919656	79919775	chr13	79919777	79919875	FinalCluster_4119	5
chr11	86183228	86183314	chr11	86183360	86183412	FinalCluster_4120	3
chr1	14455	14514	chr1	14625	14714	FinalCluster_4126	2
chr17	47127465	47127578	chr17	47127536	47127606	FinalCluster_4130	3
chr3	15035660	15035678	chr3	15036587	15036701	FinalCluster_4132	4
chr17	1757748	1757842	chr17	1761932	1761986	FinalCluster_4133	2
chr1	171462478	171462629	chr1	171465956	171466099	FinalCluster_4135	4
chr11	19693556	19693631	chr11	19724840	19724876	FinalCluster_4136	5
chr11	68196470	68196564	chr11	68196566	68196631	FinalCluster_4139	4
chr13	79202623	79202650	chr13	79202683	79202774	FinalCluster_4140	4
chr6	147618985	147619082	chr6	147618997	147619116	FinalCluster_4142	7
chr3	170084338	170084474	chr3	170084907	170085044	FinalCluster_4143	7
chr3	50047476	50047624	chr3	50054865	50054915	FinalCluster_4146	3
chr5	908479	908542	chr5	908771	908822	FinalCluster_4147	4
chr12	20591597	20591739	chr12	20592143	20592235	FinalCluster_4148	3
chr17	78441281	78441380	chr17	78441935	78442113	FinalCluster_4150	8
chr7	74001544	74001846	chr7	74001806	74001879	FinalCluster_4151	6
chr5	65440212	65440365	chr5	65440262	65440404	FinalCluster_4152	8
chr7	150066871	150066988	chr7	150067179	150067287	FinalCluster_4154	4
chr1	151378244	151378394	chr1	151378359	151378445	FinalCluster_4156	7
chr12	49211623	49211770	chr12	49211773	49211908	FinalCluster_4157	6
chr5	75868403	75868434	chr5	75868436	75868553	FinalCluster_4164	2
chr11	77629252	77629314	chr11	77629316	77629415	FinalCluster_4165	2
chr9	108270140	108270170	chr9	108270172	108270304	FinalCluster_4166	4
chr9	21548735	21548805	chr9	21549836	21549900	FinalCluster_4169	2
chr9	45013050	45013170	chr9	45013172	45013278	FinalCluster_4171	4
chr4	109581374	109581482	chr4	109584004	109584065	FinalCluster_4184	5
chr16	4925378	4925571	chr16	4925753	4925862	FinalCluster_4187	4
chr11	103154822	103154954	chr11	103156059	103156134	FinalCluster_4191	4
chr13	42357696	42357775	chr13	42357777	42357861	FinalCluster_4192	3
chr6	17801498	17801628	chr6	17801578	17801693	FinalCluster_4194	5
chr15	44814852	44814992	chr15	44815169	44815220	FinalCluster_4196	3
chr11	47185967	47186140	chr11	47186015	47186229	FinalCluster_4198	12
chr3	11670752	11670837	chr3	11670839	11670876	FinalCluster_4199	2
chr9	130313523	130313636	chr9	130314028	130314092	FinalCluster_4201	5
chr15	52840405	52840500	chr15	52840479	52840590	FinalCluster_4202	3
chr16	818325	818403	chr16	818403	818533	FinalCluster_4204	3
chr9	139250142	139250171	chr9	139252870	139252906	FinalCluster_4210	2
chr21	22559454	22559551	chr21	22755918	22756002	FinalCluster_4211	3
chr1	29499611	29499642	chr1	29499644	29499772	FinalCluster_4213	3
chr17	75210479	75210591	chr17	75210850	75210943	FinalCluster_4214	3
chr6	90044179	90044297	chr6	90044498	90044528	FinalCluster_4219	2
chr12	53838122	53838228	chr12	53839048	53839130	FinalCluster_4221	4
chr19	15433090	15433231	chr19	15433573	15433678	FinalCluster_4225	2
chr1	214658034	214658144	chr1	214659007	214659073	FinalCluster_4227	9
chr15	72509750	72509797	chr15	72509769	72509841	FinalCluster_4229	5
chr16	89420437	89420498	chr16	89512876	89512965	FinalCluster_4232	3
chr10	35089397	35089491	chr10	35089419	35089585	FinalCluster_4246	4
chr7	73605421	73605450	chr7	73607528	73607647	FinalCluster_4248	2
chr14	105610103	105610404	chr14	105610137	105610442	FinalCluster_4249	16
chr9	134349730	134349936	chr9	134349935	134350141	FinalCluster_4252	5
chrX	149125086	149125162	chrX	149125234	149125297	FinalCluster_4255	3
chr1	62768584	62768607	chr1	62768609	62768691	FinalCluster_4257	4
chr5	14177754	14177808	chr5	14177777	14177923	FinalCluster_4258	3
chr1	202910395	202910493	chr1	202910490	202910622	FinalCluster_4260	15
chr4	87683983	87684115	chr4	87684130	87684168	FinalCluster_4261	2
chr17	27752883	27752973	chr17	27752960	27753052	FinalCluster_4262	5
chr10	101670307	101670438	chr10	101670351	101670495	FinalCluster_4264	4
chr19	10904402	10904451	chr19	10906048	10906105	FinalCluster_4267	2
chr12	105573886	105573994	chr12	105591053	105591174	FinalCluster_4269	4
chr2	3455196	3455303	chr2	3455288	3455465	FinalCluster_4276	6
chr6	157838948	157838981	chr6	157838986	157839097	FinalCluster_4279	2
chr11	129143904	129143929	chr11	129143931	129144003	FinalCluster_4283	4
chr14	67161614	67161752	chr14	67161671	67161779	FinalCluster_4293	4
chr4	99816923	99817034	chr4	99817069	99817147	FinalCluster_4294	4
chr3	129567195	129567265	chr3	129572345	129572434	FinalCluster_4297	11
chr3	183463991	183464056	chr3	183464060	183464195	FinalCluster_4301	3
chr8	107434118	107434141	chr8	107434406	107434448	FinalCluster_4303	3
chr3	126735906	126735975	chr3	126735936	126735971	FinalCluster_4307	4
chr19	9075175	9075300	chr19	9075240	9075390	FinalCluster_4309	9
chr12	122699590	122699827	chr12	122699640	122699947	FinalCluster_4313	13
chr1	15899276	15899314	chr1	15899316	15899407	FinalCluster_4314	3
chr19	52700729	52700927	chr19	52702431	52702570	FinalCluster_4316	2
chr14	36014023	36014046	chr14	36014048	36014179	FinalCluster_4321	2
chr3	47009575	47009687	chr3	47016263	47016300	FinalCluster_4329	8
chr2	128258776	128258799	chr2	128260963	128260984	FinalCluster_4331	3
chr15	93493859	93493988	chr15	93494408	93494647	FinalCluster_4336	32
chr20	46194401	46194476	chr20	46194725	46194822	FinalCluster_4338	2
chr10	114566237	114566347	chr10	114566349	114566431	FinalCluster_4341	4
chr9	135782662	135782757	chr9	135785957	135785979	FinalCluster_4343	3
chr9	4528185	4528297	chr9	4528279	4528392	FinalCluster_4346	3
chr4	39929689	39929784	chr4	39933081	39933198	FinalCluster_4348	6
chr16	28867170	28867297	chr16	28867308	28867427	FinalCluster_4350	8
chr2	202286637	202286772	chr2	202286729	202286816	FinalCluster_4352	3
chr7	99503549	99503605	chr7	99503614	99503725	FinalCluster_4354	4
chrX	48798567	48798703	chrX	48798594	48798801	FinalCluster_4361	11
chr1	40513841	40513869	chr1	40513863	40514008	FinalCluster_4367	3
chr3	9845630	9845711	chr3	9852249	9852378	FinalCluster_4368	4
chr5	134123606	134123754	chr5	134123760	134123974	FinalCluster_4370	5
chrX	11014507	11014668	chrX	11014577	11014719	FinalCluster_4374	6
chr1	16265752	16265893	chr1	16265791	16265898	FinalCluster_4385	5
chr4	39077648	39077675	chr4	39088135	39088225	FinalCluster_4386	2
chr8	145000193	145000413	chr8	145000762	145000912	FinalCluster_4388	7
chr15	101720158	101720218	chr15	101720168	101720226	FinalCluster_4391	5
chr15	62229907	62230018	chr15	62236401	62236438	FinalCluster_4394	2
chr1	223912988	223913019	chr1	223913022	223913121	FinalCluster_4397	2
chr1	142631312	142631340	chr1	142657272	142657392	FinalCluster_4399	2
chr20	33936716	33936830	chr20	33936921	33936954	FinalCluster_4402	2
chr14	99993081	99993173	chr14	99993178	99993288	FinalCluster_4403	4
chr5	16675564	16675649	chr5	16675785	16675848	FinalCluster_4404	2
chr9	127436920	127437000	chr9	127437002	127437056	FinalCluster_4406	4
chr5	74686796	74686937	chr5	74695883	74695970	FinalCluster_4411	4
chr13	92633462	92633560	chr13	92633547	92633682	FinalCluster_4412	57
chr17	78323577	78323834	chr17	78323631	78323870	FinalCluster_4418	10
chr2	203367063	203367215	chr2	203367074	203367196	FinalCluster_4422	11
chr16	89364743	89364884	chr16	89364804	89364965	FinalCluster_4425	5
chr1	113077726	113077866	chr1	113077827	113077985	FinalCluster_4426	3
chr3	114091541	114091693	chr3	114091695	114091779	FinalCluster_4427	4
chr20	34380152	34380222	chr20	34380220	34380299	FinalCluster_4431	3
chr4	184779479	184779608	chr4	184779490	184779621	FinalCluster_4433	2
chrX	123163126	123163216	chrX	123163170	123163315	FinalCluster_4434	4
chr1	113162850	113162949	chr1	113162966	113163075	FinalCluster_4435	4
chr3	47470003	47470125	chr3	47476560	47476627	FinalCluster_4436	7
chr7	99953521	99953804	chr7	99953630	99953941	FinalCluster_4441	16
chr9	139304034	139304207	chr9	139304175	139304237	FinalCluster_4464	5
chr17	7809871	7810008	chr17	7810194	7810343	FinalCluster_4468	10
chr2	8895594	8895665	chr2	8905677	8905743	FinalCluster_4471	4
chr2	20488817	20488929	chr2	20489267	20489371	FinalCluster_4472	4
chr1	82354144	82354290	chr1	82354188	82354350	FinalCluster_4473	7
chrX	73204277	73204376	chrX	73214675	73214764	FinalCluster_4482	7
chr3	73073610	73073714	chr3	73073611	73073713	FinalCluster_4487	3
chr17	80786318	80786427	chr17	80786350	80786481	FinalCluster_4495	26
chr6	75801205	75801241	chr6	75806969	75807022	FinalCluster_4496	4
chr12	112727695	112727795	chr12	112727819	112727904	FinalCluster_4497	3
chr2	74686164	74686265	chr2	74686266	74686336	FinalCluster_4499	5
chr2	219328962	219329026	chr2	219329992	219330143	FinalCluster_4508	2
chr17	80869888	80869974	chr17	80870002	80870075	FinalCluster_4511	3
chr16	22418199	22418306	chr16	22418308	22418354	FinalCluster_4512	3
chr20	30117564	30117626	chr20	30119938	30120042	FinalCluster_4515	3
chr3	65952498	65952575	chr3	66008186	66008260	FinalCluster_4516	2
chr5	77047033	77047171	chr5	77051678	77051770	FinalCluster_4525	4
chr14	59932882	59932953	chr14	59932946	59933073	FinalCluster_4533	12
chr17	75488751	75488798	chr17	75494628	75494717	FinalCluster_4537	4
chr11	118788933	118789148	chr11	118788960	118789153	FinalCluster_4549	11
chr3	183971385	183971458	chr3	183971460	183971572	FinalCluster_4554	4
chr19	2236658	2236686	chr19	2236688	2236787	FinalCluster_4563	4
chr1	36645473	36645848	chr1	36645511	36645825	FinalCluster_4564	24
chr13	49730775	49730803	chr13	49731282	49731379	FinalCluster_4567	4
chr3	52617870	52617942	chr3	52704725	52704873	FinalCluster_4568	4
chr7	110897695	110897743	chr7	111170296	111170395	FinalCluster_4573	2
chr10	76680770	76680923	chr10	76680868	76681028	FinalCluster_4574	7
chr20	34378903	34378997	chr20	34380857	34380938	FinalCluster_4576	6
chr2	86369075	86369180	chr2	86369182	86369282	FinalCluster_4577	4
chr1	23046419	23046529	chr1	23046531	23046568	FinalCluster_4580	4
chr6	157099051	157099200	chr6	157099948	157100031	FinalCluster_4587	4
chr2	122324222	122324252	chr2	122324255	122324342	FinalCluster_4592	4
chr22	50740766	50740939	chr22	50740947	50741028	FinalCluster_4595	5
chr14	67346655	67346732	chr14	67346680	67346751	FinalCluster_4596	5
chr7	2307890	2307934	chr7	2342378	2342402	FinalCluster_4599	3
chr16	18883115	18883221	chr16	18883223	18883269	FinalCluster_4601	3
chr1	46777002	46777198	chr1	46777085	46777189	FinalCluster_4603	7
chr13	47297667	47297749	chr13	47298405	47298471	FinalCluster_4606	2
chr17	15903166	15903334	chr17	15903424	15903531	FinalCluster_4608	4
chr7	66577386	66577400	chr7	66577407	66577490	FinalCluster_4613	3
chr3	15768977	15769071	chr3	15769074	15769130	FinalCluster_4614	3
chr17	27124980	27125104	chr17	27125106	27125130	FinalCluster_4620	2
chr7	133747071	133747171	chr7	133747084	133747130	FinalCluster_4621	2
chrX	153039260	153039305	chrX	153039329	153039428	FinalCluster_4623	2
chr1	2446615	2446720	chr1	2446694	2446780	FinalCluster_4624	4
chr17	45217925	45218031	chr17	45218067	45218095	FinalCluster_4625	4
chr21	47655172	47655316	chr21	47655259	47655324	FinalCluster_4626	4
chr5	95267927	95268029	chr5	95273142	95273180	FinalCluster_4629	4
chr22	41735820	41735932	chr22	41735932	41736064	FinalCluster_4630	5
chr16	30721240	30721384	chr16	30735043	30735127	FinalCluster_4633	6
chr19	44013646	44013692	chr19	44013859	44013939	FinalCluster_4637	4
chr8	19805930	19806143	chr8	19806058	19806192	FinalCluster_4643	3
chr8	126294343	126294450	chr8	126296326	126296409	FinalCluster_4646	3
chr8	41468469	41468572	chr8	41468541	41468614	FinalCluster_4647	3
chr22	50813080	50813188	chr22	50813189	50813269	FinalCluster_4651	3
chr6	34391951	34392041	chr6	34392135	34392236	FinalCluster_4655	8
chr14	103067937	103067977	chr14	103070048	103070148	FinalCluster_4656	5
chr13	33332767	33332851	chr13	33333668	33333709	FinalCluster_4663	6
chr17	19242988	19243032	chr17	19244650	19244807	FinalCluster_4664	3
chr11	19619078	19619137	chr11	19658831	19658941	FinalCluster_4667	7
chr4	26902433	26902531	chr4	26902488	26902572	FinalCluster_4676	3
chr16	87889134	87889249	chr16	87890695	87890763	FinalCluster_4677	9
chr20	50406641	50406705	chr20	50407214	50407326	FinalCluster_4678	5
chr2	9643207	9643266	chr2	9643269	9643319	FinalCluster_4682	3
chr15	56126723	56126936	chr15	56128733	56128793	FinalCluster_4686	7
chr1	207960396	207960593	chr1	207961556	207961885	FinalCluster_4690	16
chr5	132399945	132400043	chr5	132400046	132400095	FinalCluster_4691	4
chr3	47206953	47207121	chr3	47206985	47207179	FinalCluster_4694	5
chr5	425135	425223	chr5	425987	426089	FinalCluster_4698	4
chr16	48402501	48402603	chr16	48402605	48402686	FinalCluster_4713	8
chr4	56401062	56401096	chr4	56401098	56401223	FinalCluster_4717	3
chr17	77930959	77931054	chr17	77939609	77939662	FinalCluster_4718	2
chr4	174323841	174323961	chr4	174325047	174325117	FinalCluster_4719	16
chr5	53339677	53339854	chr5	53340078	53340282	FinalCluster_4720	13
chr2	63704734	63704854	chr2	63758694	63758754	FinalCluster_4729	4
chr4	123260554	123260601	chr4	123260779	123260859	FinalCluster_4742	4
chr11	57483082	57483108	chr11	57483110	57483241	FinalCluster_4743	11
chr1	10221028	10221147	chr1	10221508	10221537	FinalCluster_4744	2
chr5	126859206	126859274	chr5	126860220	126860271	FinalCluster_4745	4
chr5	125779627	125779744	chr5	125779746	125779814	FinalCluster_4746	3
chr1	182852740	182852812	chr1	182853642	182853731	FinalCluster_4748	6
chr3	135883957	135884019	chr3	135906991	135907035	FinalCluster_4762	6
chr17	76968371	76968564	chr17	76968984	76969170	FinalCluster_4764	4
chr1	54807539	54807695	chr1	54807620	54807828	FinalCluster_4765	7
chr15	94892912	94892992	chr15	94892996	94893057	FinalCluster_4766	3
chr7	2624501	2624579	chr7	2625399	2625553	FinalCluster_4768	3
chr15	80393744	80393819	chr15	80394489	80394610	FinalCluster_4772	15
chr6	10748534	10748643	chr6	10748650	10748744	FinalCluster_4774	19
chr11	63585659	63585785	chr11	63585694	63585733	FinalCluster_4776	6
chr11	35761559	35761644	chr11	35761646	35761710	FinalCluster_4778	6
chr5	14363016	14363126	chr5	14363111	14363231	FinalCluster_4787	19
chr7	65591241	65591354	chr7	65591357	65591438	FinalCluster_4792	16
chr6	25970225	25970358	chr6	25970345	25970440	FinalCluster_4793	6
chr10	5729473	5729608	chr10	5730393	5730484	FinalCluster_4795	4
chr16	16153256	16153272	chr16	16161367	16161522	FinalCluster_4799	4
chr20	47766926	47767141	chr20	47767021	47767191	FinalCluster_4801	8
chr11	68143875	68143961	chr11	68146218	68146337	FinalCluster_4807	3
chr8	144889095	144889300	chr8	144889209	144889409	FinalCluster_4808	24
chr22	22194786	22194831	chr22	22195309	22195387	FinalCluster_4813	4
chr2	201835448	201835609	chr2	201835490	201835634	FinalCluster_4815	4
chr8	27978941	27979017	chr8	27979019	27979091	FinalCluster_4816	3
chr13	114835080	114835193	chr13	114835523	114835686	FinalCluster_4825	3
chr17	5317779	5317873	chr17	5317910	5318037	FinalCluster_4826	2
chr10	21907873	21907998	chr10	21907959	21908113	FinalCluster_4827	10
chr12	110476037	110476067	chr12	110477005	110477097	FinalCluster_4832	6
chr6	166075891	166076054	chr6	166075939	166076130	FinalCluster_4834	10
chr5	17201404	17201550	chr5	17201454	17201658	FinalCluster_4836	18
chr5	108128046	108128112	chr5	108128069	108128197	FinalCluster_4838	3
chr19	14308840	14309008	chr19	14308862	14308985	FinalCluster_4839	3
chr17	44286911	44287132	chr17	44287590	44287778	FinalCluster_4842	5
chr2	9606402	9606439	chr2	9606442	9606482	FinalCluster_4843	13
chr7	73973474	73973546	chr7	73973513	73973632	FinalCluster_4845	3
chr20	40214065	40214150	chr20	40214152	40214224	FinalCluster_4846	4
chr18	18573351	18573399	chr18	18599520	18599595	FinalCluster_4849	3
chr1	33821947	33822122	chr1	33822029	33822242	FinalCluster_4851	11
chr17	1611746	1611773	chr17	1611776	1611820	FinalCluster_4853	2
chr7	149310936	149311018	chr7	149314472	149314561	FinalCluster_4860	4
chr17	29224929	29225062	chr17	29228145	29228227	FinalCluster_4863	3
chr4	129208240	129208485	chr4	129208443	129208504	FinalCluster_4866	7
chr1	113109291	113109383	chr1	113112069	113112102	FinalCluster_4867	6
chr18	21151528	21151617	chr18	21151620	21151705	FinalCluster_4871	4
chr11	118377217	118377330	chr11	118377262	118377376	FinalCluster_4872	4
chr20	61832302	61832429	chr20	61832397	61832466	FinalCluster_4874	5
chr3	158432772	158432856	chr3	158432858	158432947	FinalCluster_4878	4
chr10	81491273	81491451	chr10	81491453	81491816	FinalCluster_4881	7
chr17	19758307	19758412	chr17	19758415	19758534	FinalCluster_4886	5
chr3	20020705	20020840	chr3	20020780	20020937	FinalCluster_4887	18
chr6	30702673	30702750	chr6	30703108	30703225	FinalCluster_4898	4
chr11	62486733	62486867	chr11	62486797	62486932	FinalCluster_4900	3
chr7	150932132	150932554	chr7	150932243	150932681	FinalCluster_4901	28
chr8	48839703	48839854	chr8	48839804	48839934	FinalCluster_4904	9
chr22	46790022	46790183	chr22	46790064	46790217	FinalCluster_4906	8
chr14	80947803	80947862	chr14	80961028	80961095	FinalCluster_4909	5
chr8	67602940	67602995	chr8	67611180	67611235	FinalCluster_4910	3
chr3	185309545	185309646	chr3	185309583	185309712	FinalCluster_4913	4
chr16	11972629	11972783	chr16	11972758	11972881	FinalCluster_4917	2
chr16	323092	323183	chr16	323185	323242	FinalCluster_4925	6
chr1	45097556	45097815	chr1	45097648	45097891	FinalCluster_4928	10
chr22	44437773	44437797	chr22	44439251	44439450	FinalCluster_4930	3
chr11	33002347	33002404	chr11	33003453	33003625	FinalCluster_4931	4
chr7	55251752	55251838	chr7	55251959	55252105	FinalCluster_4932	6
chr11	63723375	63723474	chr11	63723870	63723919	FinalCluster_4940	5
chr3	142761349	142761458	chr3	142761505	142761540	FinalCluster_4941	4
chr1	156169518	156169787	chr1	156169580	156169834	FinalCluster_4942	16
chr7	158496060	158496247	chr7	158496185	158496256	FinalCluster_4943	2
chr14	55471546	55471624	chr14	55471647	55471768	FinalCluster_4949	4
chr8	68076239	68076341	chr8	68105549	68105577	FinalCluster_4950	5
chr12	129303711	129303799	chr12	129303754	129303864	FinalCluster_4953	3
chr6	108569021	108569099	chr6	108569057	108569139	FinalCluster_4959	5
chr9	12802276	12802442	chr9	12802307	12802477	FinalCluster_4962	2
chr8	48326221	48326340	chr8	48336719	48336748	FinalCluster_4966	2
chr17	76166920	76166975	chr17	76166978	76167052	FinalCluster_4970	2
chr8	100674773	100674935	chr8	100675206	100675284	FinalCluster_4978	2
chr17	79577415	79577607	chr17	79578189	79578349	FinalCluster_4980	24
chr17	55578520	55578585	chr17	55578554	55578680	FinalCluster_4981	4
chr4	104070355	104070488	chr4	104070420	104070517	FinalCluster_4982	3
chr13	28807504	28807639	chr13	28807558	28807690	FinalCluster_4983	3
chr13	52225068	52225196	chr13	52234732	52234784	FinalCluster_4984	6
chr2	61495156	61495282	chr2	61495331	61495407	FinalCluster_4987	4
chr10	26986635	26986730	chr10	26986664	26986771	FinalCluster_4988	3
chr1	42684205	42684301	chr1	42684417	42684642	FinalCluster_4992	3
chr5	179261551	179261629	chr5	179261957	179262027	FinalCluster_4999	2
chr14	100877824	100877874	chr14	100877876	100877992	FinalCluster_5006	16
chr7	4783452	4783610	chr7	4783512	4783698	FinalCluster_5008	4
chr17	62648581	62648670	chr17	62648608	62648757	FinalCluster_5011	4
chr11	47549328	47549485	chr11	47549487	47549652	FinalCluster_5014	14
chr5	6664443	6664580	chr5	6664491	6664645	FinalCluster_5015	9
chr10	74887042	74887187	chr10	74887142	74887278	FinalCluster_5021	8
chr19	19155824	19155963	chr19	19159287	19159392	FinalCluster_5022	3
chr4	154401142	154401259	chr4	154403197	154403228	FinalCluster_5023	2
chr6	7284083	7284165	chr6	7300868	7301067	FinalCluster_5024	4
chr9	96940497	96940623	chr9	96940701	96940749	FinalCluster_5026	2
chr17	41732723	41732837	chr17	41732764	41732912	FinalCluster_5028	4
chr1	183049891	183049927	chr1	183049930	183050062	FinalCluster_5033	4
chr17	45197819	45197912	chr17	45197860	45197892	FinalCluster_5034	4
chrX	129266563	129266618	chrX	129291781	129291927	FinalCluster_5039	2
chr9	33353941	33354120	chr9	33354051	33354203	FinalCluster_5043	29
chr12	77784214	77784269	chr12	77784271	77784374	FinalCluster_5050	4
chr20	42830844	42830992	chr20	42830972	42831017	FinalCluster_5052	3
chr1	150305152	150305209	chr1	150305178	150305238	FinalCluster_5055	18
chr12	132446410	132446499	chr12	132461872	132462019	FinalCluster_5064	5
chr7	99948451	99948647	chr7	99948528	99948710	FinalCluster_5065	18
chr5	78581723	78581784	chr5	78581786	78581881	FinalCluster_5068	4
chr15	92583903	92584124	chr15	92584175	92584281	FinalCluster_5072	5
chr1	205711614	205711982	chr1	205711728	205712003	FinalCluster_5078	27
chr2	103421650	103421699	chr2	103453947	103454044	FinalCluster_5081	2
chr2	139253896	139254043	chr2	139253969	139254103	FinalCluster_5083	2
chrX	108951874	108951975	chrX	108952000	108952068	FinalCluster_5087	11
chr12	133139511	133139592	chr12	133139592	133139720	FinalCluster_5090	10
chr7	99865133	99865225	chr7	99865508	99865587	FinalCluster_5091	4
chr22	40632265	40632325	chr22	40638560	40638594	FinalCluster_5099	2
chr16	67669634	67669728	chr16	67669958	67670086	FinalCluster_5100	6
chr2	86400769	86400862	chr2	86400865	86400937	FinalCluster_5102	4
chr9	134354645	134354669	chr9	134371240	134371346	FinalCluster_5109	6
chr3	196897653	196897808	chr3	196903388	196903409	FinalCluster_5111	4
chr17	49145290	49145373	chr17	49156945	49156986	FinalCluster_5112	5
chr1	143456332	143456409	chr1	143456810	143456890	FinalCluster_5114	4
chr10	114854498	114854624	chr10	114854589	114854715	FinalCluster_5115	8
chr1	179878437	179878519	chr1	179878522	179878658	FinalCluster_5118	20
chr4	2478649	2478679	chr4	2478677	2478808	FinalCluster_5124	4
chr1	22203275	22203527	chr1	22203968	22204082	FinalCluster_5126	2
chr3	47977538	47977708	chr3	47977573	47977743	FinalCluster_5128	4
chr1	1674364	1674416	chr1	1674520	1674739	FinalCluster_5129	4
chr1	228131135	228131291	chr1	228131264	228131343	FinalCluster_5136	4
chr15	43170861	43170882	chr15	43212027	43212176	FinalCluster_5138	2
chr6	45047197	45047253	chr6	45047259	45047315	FinalCluster_5140	2
chr19	9041700	9041773	chr19	9042036	9042111	FinalCluster_5141	2
chr8	25126360	25126393	chr8	25156544	25156603	FinalCluster_5142	10
chr8	68043411	68043506	chr8	68043518	68043613	FinalCluster_5145	4
chr3	44685822	44685924	chr3	44685926	44686040	FinalCluster_5149	4
chr20	33005087	33005374	chr20	33005207	33005504	FinalCluster_5151	50
chr11	73616109	73616154	chr11	73617333	73617459	FinalCluster_5152	6
chr3	71230973	71231104	chr3	71231782	71231863	FinalCluster_5155	5
chr4	468391	468499	chr4	468501	468541	FinalCluster_5156	2
chr9	136228883	136229102	chr9	136229021	136229129	FinalCluster_5157	17
chr12	79983955	79984104	chr12	79983978	79984140	FinalCluster_5159	10
chr3	96741796	96741981	chr3	96741954	96742037	FinalCluster_5160	5
chr20	33867369	33867442	chr20	33867443	33867524	FinalCluster_5162	5
chr19	48003604	48003733	chr19	48003721	48003800	FinalCluster_5164	5
chr10	73985809	73985939	chr10	73986276	73986433	FinalCluster_5166	3
chr7	113949294	113949385	chr7	113951671	113951783	FinalCluster_5167	6
chr11	85691065	85691175	chr11	85691527	85691611	FinalCluster_5168	3
chr9	131596748	131596851	chr9	131597332	131597435	FinalCluster_5175	2
chr9	123387022	123387092	chr9	123389708	123389880	FinalCluster_5178	2
chr11	9251993	9252117	chr11	9252383	9252482	FinalCluster_5185	3
chrX	37806215	37806328	chrX	37806255	37806343	FinalCluster_5186	6
chr20	50365995	50366128	chr20	50366401	50366440	FinalCluster_5188	3
chr20	61916351	61916591	chr20	61916419	61916594	FinalCluster_5199	10
chr8	128906660	128906697	chr8	128913478	128913552	FinalCluster_5200	4
chr2	203424650	203424748	chr2	203424738	203424845	FinalCluster_5201	5
chr9	132995336	132995426	chr9	132995644	132995774	FinalCluster_5203	4
chr3	78935420	78935524	chr3	78935519	78935563	FinalCluster_5205	2
chr17	3515656	3515727	chr17	3515720	3515800	FinalCluster_5206	5
chr16	53799416	53799486	chr16	53800148	53800241	FinalCluster_5207	4
chr1	225971895	225971931	chr1	225971940	225972092	FinalCluster_5208	2
chr6	36510777	36511024	chr6	36510804	36511145	FinalCluster_5210	20
chr8	145004098	145004174	chr8	145004141	145004282	FinalCluster_5212	17
chr3	72897349	72897394	chr3	72897398	72897522	FinalCluster_5218	4
chr11	93418909	93419031	chr11	93419334	93419438	FinalCluster_5221	3
chr11	47507714	47507764	chr11	47507944	47508036	FinalCluster_5225	2
chr15	99380611	99380684	chr15	99380639	99380848	FinalCluster_5228	5
chr20	33065885	33065958	chr20	33065962	33066077	FinalCluster_5233	3
chr3	195439881	195440006	chr3	195440202	195440283	FinalCluster_5239	8
chr6	166864705	166864799	chr6	166870924	166870974	FinalCluster_5248	6
chr9	74508880	74508920	chr9	74508923	74508995	FinalCluster_5253	4
chr2	9620159	9620247	chr2	9620359	9620487	FinalCluster_5259	6
chr15	41541625	41541660	chr15	41541657	41541791	FinalCluster_5262	9
chr3	48883759	48883868	chr3	48883832	48883959	FinalCluster_5265	4
chr4	151876686	151876729	chr4	151877679	151877848	FinalCluster_5266	3
chr15	42078894	42078970	chr15	42079107	42079224	FinalCluster_5268	7
chr3	58147183	58147253	chr3	58147742	58147937	FinalCluster_5272	8
chr1	27087364	27087470	chr1	27088699	27088775	FinalCluster_5279	5
chr2	231996422	231996473	chr2	232002232	232002285	FinalCluster_5284	2
chr19	44243517	44243657	chr19	44243605	44243746	FinalCluster_5290	3
chr13	97196272	97196332	chr13	97276511	97276603	FinalCluster_5298	4
chr11	6586018	6586034	chr11	6586770	6586912	FinalCluster_5303	4
chr1	33095346	33095528	chr1	33096791	33096983	FinalCluster_5307	5
chr8	145729733	145729809	chr8	145730641	145730683	FinalCluster_5311	6
chr9	139240661	139240769	chr9	139243398	139243483	FinalCluster_5312	5
chr3	156396078	156396183	chr3	156396131	156396264	FinalCluster_5314	3
chr17	34053227	34053253	chr17	34053256	34053285	FinalCluster_5316	2
chr4	151470523	151470787	chr4	151472549	151472636	FinalCluster_5322	8
chr21	44292312	44292402	chr21	44292760	44292814	FinalCluster_5330	4
chr6	38091530	38091579	chr6	38091581	38091691	FinalCluster_5337	4
chr1	179112851	179113055	chr1	179113057	179113155	FinalCluster_5341	5
chr8	144659424	144659611	chr8	144659827	144659920	FinalCluster_5349	17
chr10	114491043	114491178	chr10	114494572	114494698	FinalCluster_5354	5
chr3	152078954	152079033	chr3	152095743	152095815	FinalCluster_5355	4
chr10	104711503	104711562	chr10	104711564	104711688	FinalCluster_5361	4
chr6	33359631	33359755	chr6	33359672	33359774	FinalCluster_5362	11
chr15	44022502	44022595	chr15	44022598	44022653	FinalCluster_5363	2
chr10	75920970	75921086	chr10	75921082	75921203	FinalCluster_5372	4
chr14	51372080	51372247	chr14	51372183	51372256	FinalCluster_5373	3
chr1	158058054	158058169	chr1	158058058	158058235	FinalCluster_5374	10
chr7	74331732	74331801	chr7	74332740	74332873	FinalCluster_5375	6
chr17	4261205	4261298	chr17	4261300	4261342	FinalCluster_5377	2
chr17	55944176	55944354	chr17	55944253	55944360	FinalCluster_5382	6
chr16	10634854	10634950	chr16	10634933	10635035	FinalCluster_5384	5
chr8	22040663	22040765	chr8	22041268	22041442	FinalCluster_5389	5
chr17	16005593	16005748	chr17	16007197	16007303	FinalCluster_5392	5
chr4	20708174	20708258	chr4	20708205	20708349	FinalCluster_5393	14
chr17	18906910	18906985	chr17	18906987	18907096	FinalCluster_5403	4
chr2	153336175	153336359	chr2	153336257	153336429	FinalCluster_5409	4
chrX	73191680	73191756	chrX	73192089	73192203	FinalCluster_5415	4
chr19	12021192	12021321	chr19	12021260	12021349	FinalCluster_5416	3
chr3	15290231	15290434	chr3	15291312	15291575	FinalCluster_5419	27
chr2	74426788	74426835	chr2	74431965	74432080	FinalCluster_5421	6
chr2	29163113	29163198	chr2	29163192	29163346	FinalCluster_5423	4
chr4	100861483	100861609	chr4	100861554	100861682	FinalCluster_5424	5
chr3	98509178	98509280	chr3	98509477	98509568	FinalCluster_5426	4
chr18	12948934	12949017	chr18	12949018	12949147	FinalCluster_5432	7
chr11	122202668	122202737	chr11	122203271	122203352	FinalCluster_5435	4
chr3	3172450	3172608	chr3	3172561	3172736	FinalCluster_5439	5
chr14	35472671	35472791	chr14	35472739	35472916	FinalCluster_5440	10
chr16	22265151	22265279	chr16	22265218	22265347	FinalCluster_5443	5
chr3	128215227	128215282	chr3	128215386	128215483	FinalCluster_5445	4
chr13	52209105	52209140	chr13	52209216	52209321	FinalCluster_5446	2
chr19	5701187	5701274	chr19	5706479	5706624	FinalCluster_5449	2
chr1	87376942	87377076	chr1	87376946	87377162	FinalCluster_5451	7
chr11	47780771	47780894	chr11	47781414	47781560	FinalCluster_5455	4
chr6	33416829	33416932	chr6	33416856	33416984	FinalCluster_5459	5
chr9	114339853	114339924	chr9	114339929	114340006	FinalCluster_5460	2
chr3	49523887	49523979	chr3	49523959	49524057	FinalCluster_5463	6
chr3	55503020	55503116	chr3	55514848	55514934	FinalCluster_5464	3
chr2	223767925	223768072	chr2	223768829	223769001	FinalCluster_5467	8
chr17	7215780	7215988	chr17	7215834	7215982	FinalCluster_5470	8
chr9	125057297	125057468	chr9	125057566	125057691	FinalCluster_5472	15
chr5	72208599	72208711	chr5	72208697	72208826	FinalCluster_5485	8
chr14	20855474	20855551	chr14	20855553	20855611	FinalCluster_5490	4
chr10	51264602	51264646	chr10	51264808	51264925	FinalCluster_5492	3
chr9	127935542	127935611	chr9	127936114	127936177	FinalCluster_5493	4
chr3	52645946	52645987	chr3	52645989	52646099	FinalCluster_5494	4
chr17	46109056	46109099	chr17	46111951	46112056	FinalCluster_5507	2
chr20	62331172	62331267	chr20	62331222	62331335	FinalCluster_5508	5
chr15	63336940	63337086	chr15	63337904	63337941	FinalCluster_5516	4
chr16	15105917	15105963	chr16	15105965	15106093	FinalCluster_5517	3
chr5	131818291	131818355	chr5	131818358	131818434	FinalCluster_5526	3
chr17	38456156	38456223	chr17	38456209	38456334	FinalCluster_5530	8
chr9	509824	509939	chr9	539512	539611	FinalCluster_5533	7
chr7	131016900	131017012	chr7	131018342	131018598	FinalCluster_5535	11
chr1	220818360	220818522	chr1	220818451	220818594	FinalCluster_5541	4
chr7	36441679	36441805	chr7	36441723	36441908	FinalCluster_5543	14
chr4	25135600	25135698	chr4	25135797	25135844	FinalCluster_5545	2
chr16	75426077	75426181	chr16	75426161	75426247	FinalCluster_5551	3
chr2	112896665	112896813	chr2	112897404	112897462	FinalCluster_5552	14
chr11	34174504	34174668	chr11	34174633	34174721	FinalCluster_5555	7
chr18	14123584	14123665	chr18	14123666	14123728	FinalCluster_5559	4
chr9	127036348	127036418	chr9	127037626	127037681	FinalCluster_5560	6
chr2	242230463	242230506	chr2	242254517	242254605	FinalCluster_5563	6
chr21	34954463	34954503	chr21	34955532	34955636	FinalCluster_5564	2
chr6	74194494	74194607	chr6	74195339	74195469	FinalCluster_5565	3
chr3	47902524	47902666	chr3	47904173	47904267	FinalCluster_5567	3
chr11	63478438	63478546	chr11	63485229	63485384	FinalCluster_5568	3
chr10	88551878	88551990	chr10	88552257	88552363	FinalCluster_5569	8
chr14	45568845	45568981	chr14	45569180	45569229	FinalCluster_5577	3
chr20	48267584	48267622	chr20	48267623	48267727	FinalCluster_5579	4
chr4	160046842	160046910	chr4	160046912	160046986	FinalCluster_5580	3
chr7	99840888	99841036	chr7	99841130	99841201	FinalCluster_5583	3
chrX	23866706	23866805	chrX	23866808	23866904	FinalCluster_5584	4
chr1	31438912	31439098	chr1	31438976	31439125	FinalCluster_5586	14
chr22	20933380	20933594	chr22	20934713	20934791	FinalCluster_5587	2
chr17	1797692	1797738	chr17	1798303	1798390	FinalCluster_5591	6
chrX	23894271	23894407	chrX	23894389	23894449	FinalCluster_5593	3
chr13	49602414	49602661	chr13	49602530	49602684	FinalCluster_5595	17
chr1	21544863	21545034	chr1	21545449	21545519	FinalCluster_5598	5
chr5	43653985	43654072	chr5	43655228	43655259	FinalCluster_5600	2
chr9	33893813	33894031	chr9	33894116	33894260	FinalCluster_5601	10
chr11	46369932	46370015	chr11	46374584	46374681	FinalCluster_5603	3
chr7	105305631	105305735	chr7	105516258	105516326	FinalCluster_5610	6
chrX	27411059	27411220	chrX	27411172	27411293	FinalCluster_5611	5
chr15	52490439	52490467	chr15	52551553	52551615	FinalCluster_5617	3
chr17	79576573	79576652	chr17	79577057	79577156	FinalCluster_5619	3
chr5	10419621	10419724	chr5	10419681	10419772	FinalCluster_5622	5
chr6	10560404	10560538	chr6	10560540	10560674	FinalCluster_5623	16
chr3	196288506	196288527	chr3	196288529	196288574	FinalCluster_5627	3
chr5	77040449	77040602	chr5	77041969	77042074	FinalCluster_5629	6
chr4	41623406	41623908	chr4	41623509	41623932	FinalCluster_5635	50
chr7	75140350	75140532	chr7	75141579	75141786	FinalCluster_5638	4
chr12	95885370	95885518	chr12	95885486	95885636	FinalCluster_5646	2
chr20	58819776	58819859	chr20	58819825	58819931	FinalCluster_5650	6
chr14	35260241	35260281	chr14	35260286	35260359	FinalCluster_5652	2
chr9	133759034	133759051	chr9	133759183	133759312	FinalCluster_5663	2
chr20	30957433	30957542	chr20	30957523	30957626	FinalCluster_5664	8
chr4	62277828	62277864	chr4	62277866	62277944	FinalCluster_5665	4
chr3	54157877	54157925	chr3	54653533	54653584	FinalCluster_5667	9
chr5	17235075	17235155	chr5	17243639	17243739	FinalCluster_5668	9
chr2	201737508	201737598	chr2	201737600	201737710	FinalCluster_5670	3
chr17	74266826	74266930	chr17	74267194	74267331	FinalCluster_5673	13
chr18	19015282	19015379	chr18	19015706	19015757	FinalCluster_5676	2
chr2	109159570	109159724	chr2	109161125	109161308	FinalCluster_5679	14
chr3	56597300	56597421	chr3	56597423	56597486	FinalCluster_5682	3
chr5	133718545	133718698	chr5	133723577	133723749	FinalCluster_5683	4
chr13	96781397	96781501	chr13	96888595	96888687	FinalCluster_5685	6
chr3	47497001	47497084	chr3	47497086	47497199	FinalCluster_5686	4
chr6	34386149	34386284	chr6	34388188	34388379	FinalCluster_5692	5
chr1	156006744	156006887	chr1	156006848	156006924	FinalCluster_5695	3
chr7	6465816	6465907	chr7	6467322	6467502	FinalCluster_5696	4
chr14	89782819	89782865	chr14	89782867	89782989	FinalCluster_5705	6
chr16	3783253	3783416	chr16	3783365	3783477	FinalCluster_5714	3
chr1	156517638	156517741	chr1	156518228	156518279	FinalCluster_5715	4
chr1	48459699	48459771	chr1	48459774	48459847	FinalCluster_5716	4
chr11	33099623	33099824	chr11	33099692	33099853	FinalCluster_5719	29
chr11	65199428	65199537	chr11	65200169	65200378	FinalCluster_5723	4
chr15	34484484	34484604	chr15	34484609	34484673	FinalCluster_5725	5
chr12	111933002	111933112	chr12	111933114	111933153	FinalCluster_5727	3
chr19	18628127	18628264	chr19	18629426	18629496	FinalCluster_5729	3
chr20	34277556	34277690	chr20	34277638	34277749	FinalCluster_5730	9
chr10	5796287	5796411	chr10	5796333	5796533	FinalCluster_5732	11
chr11	64787624	64787672	chr11	64787674	64787763	FinalCluster_5734	4
chr1	120459055	120459151	chr1	120509099	120509114	FinalCluster_5736	2
chr17	28830994	28831044	chr17	28831045	28831154	FinalCluster_5743	4
chr12	110880876	110880927	chr12	110880929	110881063	FinalCluster_5749	3
chr11	3764587	3764685	chr11	3814151	3814169	FinalCluster_5751	9
chr7	26216855	26217058	chr7	26216923	26217196	FinalCluster_5755	10
chr16	88791824	88791877	chr16	88791855	88791927	FinalCluster_5761	10
chrX	16860157	16860273	chrX	16860219	16860353	FinalCluster_5762	12
chr19	44746286	44746363	chr19	44746371	44746442	FinalCluster_5767	2
chr3	111656555	111656641	chr3	111657675	111657895	FinalCluster_5769	22
chr10	7823782	7823882	chr10	7824482	7824596	FinalCluster_5770	4
chr3	122835108	122835145	chr3	122843119	122843198	FinalCluster_5772	4
chr6	136603721	136603810	chr6	136603783	136603825	FinalCluster_5778	3
chr12	54391813	54392000	chr12	54391922	54392000	FinalCluster_5783	8
chr1	36422132	36422212	chr1	36432556	36432648	FinalCluster_5785	5
chr11	62500024	62500098	chr11	62501088	62501181	FinalCluster_5786	4
chr19	41852950	41853066	chr19	41853589	41853737	FinalCluster_5788	6
chr12	20700567	20700663	chr12	20700893	20701016	FinalCluster_5790	4
chr10	49709959	49710053	chr10	49710096	49710174	FinalCluster_5794	3
chr9	36575669	36575719	chr9	36592852	36592915	FinalCluster_5796	6
chr14	86056353	86056402	chr14	86056404	86056506	FinalCluster_5797	8
chr5	140066218	140066301	chr5	140069901	140070027	FinalCluster_5799	2
chr6	16627453	16627611	chr6	16627590	16627675	FinalCluster_5801	4
chr18	18923653	18923691	chr18	18923693	18923809	FinalCluster_5802	6
chr7	74076580	74076921	chr7	74076680	74077044	FinalCluster_5803	19
chr5	112236528	112236722	chr5	112237527	112237659	FinalCluster_5805	2
chr16	11656431	11656563	chr16	11657185	11657363	FinalCluster_5806	7
chr8	101932940	101933023	chr8	101933025	101933068	FinalCluster_5807	2
chr1	9188812	9188934	chr1	9188938	9189078	FinalCluster_5814	3
chr2	86381365	86381466	chr2	86381464	86381568	FinalCluster_5830	5
chr5	43450369	43450445	chr5	43450849	43450888	FinalCluster_5833	4
chr14	21726630	21726760	chr14	21726766	21726855	FinalCluster_5835	6
chr11	73612839	73612893	chr11	73614862	73614944	FinalCluster_5843	6
chr3	150304053	150304187	chr3	150304170	150304235	FinalCluster_5844	13
chr19	17404945	17405062	chr19	17404989	17405119	FinalCluster_5847	3
chr19	38603501	38603616	chr19	38609946	38609983	FinalCluster_5856	6
chrX	21864514	21864662	chrX	21864589	21864747	FinalCluster_5860	7
chr2	190317063	190317122	chr2	190318756	190318864	FinalCluster_5867	6
chr13	93247730	93247845	chr13	93248952	93249035	FinalCluster_5868	2
chr11	66417975	66418046	chr11	66431947	66432040	FinalCluster_5872	5
chr8	11662214	11662306	chr8	11662652	11662732	FinalCluster_5873	2
chr18	21623215	21623387	chr18	21623248	21623376	FinalCluster_5874	5
chr19	44996204	44996257	chr19	44996204	44996257	FinalCluster_5879	3
chr6	34352703	34352822	chr6	34352809	34352927	FinalCluster_5880	11
chr1	78129451	78129721	chr1	78131438	78131564	FinalCluster_5883	13
chr1	97770825	97770886	chr1	97771731	97771851	FinalCluster_5894	4
chr10	127508259	127508361	chr10	127508363	127508434	FinalCluster_5898	3
chr6	17535456	17535504	chr6	17535506	17535637	FinalCluster_5902	3
chr14	62179556	62179614	chr14	62179611	62179676	FinalCluster_5903	4
chr12	31247897	31247915	chr12	31253337	31253451	FinalCluster_5905	6
chr11	70232689	70232852	chr11	70232789	70232941	FinalCluster_5911	8
chr1	33300482	33300580	chr1	33300560	33300687	FinalCluster_5913	3
chr5	127660239	127660311	chr5	127660313	127660430	FinalCluster_5917	6
chr17	30697681	30697853	chr17	30699726	30700134	FinalCluster_5919	20
chr12	49781410	49781479	chr12	49786361	49786488	FinalCluster_5920	2
chr11	123494109	123494150	chr11	123495353	123495390	FinalCluster_5921	2
chr17	73056608	73056712	chr17	73056878	73056901	FinalCluster_5922	4
chr14	65198175	65198240	chr14	65198238	65198350	FinalCluster_5925	4
chr1	150126975	150127034	chr1	150126998	150127209	FinalCluster_5929	4
chr11	86978755	86978765	chr11	86994261	86994397	FinalCluster_5931	2
chr2	203960015	203960154	chr2	204013890	204013919	FinalCluster_5932	3
chr2	36750164	36750297	chr2	36750299	36750328	FinalCluster_5934	3
chr2	148697338	148697362	chr2	148699505	148699639	FinalCluster_5938	4
chr16	15717709	15717850	chr16	15717959	15718130	FinalCluster_5941	8
chr8	75227332	75227438	chr8	75227491	75227602	FinalCluster_5944	3
chr10	80854612	80854711	chr10	80854713	80854779	FinalCluster_5949	5
chr3	135891063	135891147	chr3	135891063	135891138	FinalCluster_5950	2
chr1	6608132	6608220	chr1	6608203	6608342	FinalCluster_5951	7
chr2	136303779	136303957	chr2	136303857	136303946	FinalCluster_5958	4
chr3	43523279	43523312	chr3	43523361	43523398	FinalCluster_5959	2
chr22	42905907	42905970	chr22	42905971	42906054	FinalCluster_5960	2
chr7	140043859	140043970	chr7	140044079	140044095	FinalCluster_5962	4
chr15	99263684	99263921	chr15	99263752	99263954	FinalCluster_5963	13
chr9	135785244	135785330	chr9	135785965	135786049	FinalCluster_5968	9
chr17	53079194	53079302	chr17	53081238	53081378	FinalCluster_5971	5
chr15	94780574	94780669	chr15	94780673	94780726	FinalCluster_5972	2
chr1	33284861	33285180	chr1	33285750	33286068	FinalCluster_5974	43
chr4	124141000	124141028	chr4	124141030	124141150	FinalCluster_5977	3
chr6	135344443	135344584	chr6	135344534	135344621	FinalCluster_5978	4
chr11	73128587	73128622	chr11	73128624	73128742	FinalCluster_5983	2
chr8	129038104	129038192	chr8	129038708	129039001	FinalCluster_5984	10
chr15	101419865	101419971	chr15	101419999	101420095	FinalCluster_5994	3
chr16	24830113	24830134	chr16	24831517	24831620	FinalCluster_5997	6
chr2	71600874	71601091	chr2	71601026	71601308	FinalCluster_6000	7
chr19	19619018	19619093	chr19	19619100	19619200	FinalCluster_6002	4
chr9	35829668	35829775	chr9	35829686	35829780	FinalCluster_6004	3
chr18	48462269	48462428	chr18	48463621	48463736	FinalCluster_6005	8
chr11	71949572	71949636	chr11	71949930	71949977	FinalCluster_6006	3
chr19	11040976	11041118	chr19	11041442	11041542	FinalCluster_6008	3
chr22	41876456	41876584	chr22	41876537	41876679	FinalCluster_6014	4
chr1	197886638	197886834	chr1	197886759	197886831	FinalCluster_6017	3
chr17	45208892	45208978	chr17	45209451	45209479	FinalCluster_6018	3
chrX	151121627	151121716	chrX	151123729	151123757	FinalCluster_6023	6
chrX	153198273	153198411	chrX	153198302	153198520	FinalCluster_6025	5
chr14	45716731	45716916	chr14	45717268	45717517	FinalCluster_6027	20
chr17	57959043	57959137	chr17	57959121	57959180	FinalCluster_6028	4
chr14	21905178	21905306	chr14	21905210	21905386	FinalCluster_6029	4
chr1	235653284	235653388	chr1	235653288	235653393	FinalCluster_6032	9
chr1	18020307	18020499	chr1	18020454	18020494	FinalCluster_6034	3
chr5	150860798	150860896	chr5	150860899	150860986	FinalCluster_6035	4
chr5	151158028	151158156	chr5	151158510	151158606	FinalCluster_6039	6
chr11	82788729	82788840	chr11	82788777	82788824	FinalCluster_6043	3
chr12	49231769	49231863	chr12	49233217	49233306	FinalCluster_6044	4
chr22	24529409	24529507	chr22	24529411	24529455	FinalCluster_6049	2
chr1	29306750	29306934	chr1	29306898	29307038	FinalCluster_6050	4
chr11	66458272	66458425	chr11	66458362	66458500	FinalCluster_6052	4
chr15	94841841	94841959	chr15	94848594	94848651	FinalCluster_6053	6
chr12	20576467	20576584	chr12	20588638	20588712	FinalCluster_6054	6
chr10	88632595	88632696	chr10	88633049	88633143	FinalCluster_6055	4
chr5	43494622	43494703	chr5	43495532	43495610	FinalCluster_6056	4
chr13	101153882	101153971	chr13	101153973	101154032	FinalCluster_6057	2
chr5	32253708	32253764	chr5	32254821	32254979	FinalCluster_6061	2
chr1	150594908	150594989	chr1	150598114	150598230	FinalCluster_6065	4
chr3	11834401	11834533	chr3	11834489	11834599	FinalCluster_6069	2
chr19	10740325	10740391	chr19	10741077	10741322	FinalCluster_6070	7
chr11	47178574	47178716	chr11	47183168	47183326	FinalCluster_6076	4
chr2	175436824	175436983	chr2	175436985	175437093	FinalCluster_6077	5
chr1	15898748	15899032	chr1	15899597	15899712	FinalCluster_6084	8
chr17	33362387	33362427	chr17	33362429	33362491	FinalCluster_6086	3
chr5	153665391	153665463	chr5	153665430	153665501	FinalCluster_6087	2
chr2	61324007	61324131	chr2	61324126	61324224	FinalCluster_6090	4
chr2	219453360	219453456	chr2	219453458	219453563	FinalCluster_6095	13
chr16	82786210	82786343	chr16	82786770	82786847	FinalCluster_6102	5
chr12	110470508	110470624	chr12	110470896	110471007	FinalCluster_6105	3
chr8	145679732	145679798	chr8	145684219	145684281	FinalCluster_6106	3
chr1	24122973	24123062	chr1	24123053	24123173	FinalCluster_6115	6
chr16	22274166	22274316	chr16	22274269	22274342	FinalCluster_6118	6
chr1	113172915	113173069	chr1	113172955	113173157	FinalCluster_6120	4
chr1	9799975	9800074	chr1	9800077	9800198	FinalCluster_6138	4
chr1	147131037	147131154	chr1	147131666	147131744	FinalCluster_6139	2
chr16	57097990	57098155	chr16	57106777	57106806	FinalCluster_6143	4
chr1	156989640	156989730	chr1	156989720	156989844	FinalCluster_6145	2
chr2	62097138	62097260	chr2	62097211	62097289	FinalCluster_6147	3
chr1	113541555	113541658	chr1	113541610	113541774	FinalCluster_6148	10
chr19	14281001	14281170	chr19	14281052	14281142	FinalCluster_6149	5
chr2	149453525	149453577	chr2	149453611	149453741	FinalCluster_6154	4
chr17	37557350	37557541	chr17	37557398	37557532	FinalCluster_6159	2
chr1	25873709	25873807	chr1	25873804	25873948	FinalCluster_6176	4
chr19	49994682	49994761	chr19	49995108	49995199	FinalCluster_6179	4
chr17	43213059	43213199	chr17	43213158	43213320	FinalCluster_6180	10
chr9	139098385	139098510	chr9	139100145	139100212	FinalCluster_6190	4
chr19	58348748	58348906	chr19	58348792	58348980	FinalCluster_6191	11
chr12	50578254	50578380	chr12	50578383	50578433	FinalCluster_6195	4
chr9	97778166	97778261	chr9	97822976	97823082	FinalCluster_6199	5
chr2	45964840	45964921	chr2	45985191	45985238	FinalCluster_6200	6
chr3	197251520	197251676	chr3	197251569	197251769	FinalCluster_6202	7
chr12	112092068	112092189	chr12	112092122	112092235	FinalCluster_6203	5
chr9	33318760	33318793	chr9	33318795	33318910	FinalCluster_6205	2
chr18	20995900	20995953	chr18	21000050	21000149	FinalCluster_6208	9
chr19	9002129	9002144	chr19	9010962	9011006	FinalCluster_6210	6
chr11	3931963	3932048	chr11	3932050	3932151	FinalCluster_6222	3
chr6	158739179	158739328	chr6	158739463	158739550	FinalCluster_6225	3
chr9	138374743	138374833	chr9	138374830	138374938	FinalCluster_6227	3
chr18	56370383	56370594	chr18	56371698	56371929	FinalCluster_6232	9
chr17	80208125	80208185	chr17	80208140	80208239	FinalCluster_6240	2
chr15	42811149	42811253	chr15	42811255	42811376	FinalCluster_6244	8
chr5	179141500	179141525	chr5	179141527	179141626	FinalCluster_6245	4
chr13	53020325	53020416	chr13	53020403	53020465	FinalCluster_6251	5
chr10	50645076	50645228	chr10	50646362	50646534	FinalCluster_6257	8
chr1	52503093	52503244	chr1	52503214	52503373	FinalCluster_6258	3
chr1	145212941	145212976	chr1	145212969	145213092	FinalCluster_6263	4
chr1	155894614	155894662	chr1	155894664	155894773	FinalCluster_6265	3
chr16	1823304	1823466	chr16	1823649	1823785	FinalCluster_6271	6
chr15	48782048	48782282	chr15	48782108	48782266	FinalCluster_6275	6
chr19	13054333	13054389	chr19	13054936	13055081	FinalCluster_6282	4
chr11	93433551	93433844	chr11	93434207	93434572	FinalCluster_6284	14
chr15	91418926	91419100	chr15	91419109	91419147	FinalCluster_6288	4
chr1	27473676	27473764	chr1	27473746	27473836	FinalCluster_6291	4
chr18	77813870	77813957	chr18	77813960	77814077	FinalCluster_6294	4
chr11	14368420	14368541	chr11	14370876	14371011	FinalCluster_6296	6
chr13	50621267	50621347	chr13	50621828	50621948	FinalCluster_6297	2
chr15	89188961	89189026	chr15	89188987	89189077	FinalCluster_6301	4
chr1	32661016	32661144	chr1	32661099	32661255	FinalCluster_6306	12
chr2	20165562	20165687	chr2	20165830	20165925	FinalCluster_6307	4
chr3	128462943	128463008	chr3	128462990	128463115	FinalCluster_6308	4
chr5	41794807	41794885	chr5	41794841	41794931	FinalCluster_6320	4
chr16	31200526	31200547	chr16	31201596	31201636	FinalCluster_6323	2
chr8	145005702	145005805	chr8	145005732	145005804	FinalCluster_6326	8
chr12	110825883	110826006	chr12	110825948	110826078	FinalCluster_6328	3
chr8	25306603	25306697	chr8	25306632	25306744	FinalCluster_6331	4
chr7	90042618	90042714	chr7	90045057	90045151	FinalCluster_6333	4
chr3	149563798	149563878	chr3	149638964	149639014	FinalCluster_6336	7
chr17	65426744	65427064	chr17	65427189	65427431	FinalCluster_6339	11
chr5	59042866	59043046	chr5	59042951	59043131	FinalCluster_6344	11
chr3	126315182	126315251	chr3	126315405	126315484	FinalCluster_6351	2
chr6	119506029	119506136	chr6	119506659	119506681	FinalCluster_6353	3
chr2	61382857	61382910	chr2	61383091	61383186	FinalCluster_6354	2
chr1	36757901	36758020	chr1	36757953	36758061	FinalCluster_6357	3
chr14	71811837	71811854	chr14	72107409	72107501	FinalCluster_6359	3
chr2	91834642	91834729	chr2	91836295	91836362	FinalCluster_6361	6
chr12	21209325	21209406	chr12	21210752	21210822	FinalCluster_6367	3
chrX	55033260	55033390	chrX	55033983	55034002	FinalCluster_6368	6
chr16	66705	66737	chr16	66941	67065	FinalCluster_6369	3
chr5	31407579	31407619	chr5	31408144	31408247	FinalCluster_6370	2
chrX	62652295	62652371	chrX	62729824	62729950	FinalCluster_6378	6
chr1	10517821	10517944	chr1	10517947	10518025	FinalCluster_6383	8
chr22	38171965	38172071	chr22	38172020	38172054	FinalCluster_6388	4
chr6	147667949	147668034	chr6	147667968	147668203	FinalCluster_6391	5
chr13	60468837	60468951	chr13	60491610	60491645	FinalCluster_6392	4
chr4	139131729	139131895	chr4	139131787	139131919	FinalCluster_6394	6
chr1	44016794	44016835	chr1	44017654	44017723	FinalCluster_6396	4
chr17	1273723	1273794	chr17	1274201	1274394	FinalCluster_6399	4
chr10	80947124	80947196	chr10	80947411	80947500	FinalCluster_6401	4
chr5	37216122	37216285	chr5	37216307	37216450	FinalCluster_6402	18
chr22	45537563	45537655	chr22	45537624	45537706	FinalCluster_6403	3
chr16	476438	476635	chr16	538851	538963	FinalCluster_6406	3
chr16	29929168	29929258	chr16	29929650	29929688	FinalCluster_6409	3
chr11	47257160	47257231	chr11	47257368	47257439	FinalCluster_6410	3
chr4	39845981	39846098	chr4	39846099	39846185	FinalCluster_6412	12
chr8	128920609	128920723	chr8	128926662	128926756	FinalCluster_6418	4
chr3	54172760	54172818	chr3	54173993	54174103	FinalCluster_6420	3
chr6	126225670	126225766	chr6	126226203	126226374	FinalCluster_6422	4
chr1	229409858	229409994	chr1	229409968	229410072	FinalCluster_6423	4
chr1	21181469	21181553	chr1	21268596	21268716	FinalCluster_6425	3
chr6	42997380	42997669	chr6	42998010	42998300	FinalCluster_6430	104
chr17	35833510	35833671	chr17	35833598	35833667	FinalCluster_6431	4
chr6	86350633	86350694	chr6	86350742	86350833	FinalCluster_6437	4
chr12	57923854	57924002	chr12	57924008	57924105	FinalCluster_6443	4
chr6	36048065	36048155	chr6	36048767	36048836	FinalCluster_6448	4
chr10	94712854	94712978	chr10	94714387	94714421	FinalCluster_6449	4
chr22	21956168	21956256	chr22	21956255	21956314	FinalCluster_6458	4
chr9	130604615	130604767	chr9	130604715	130604860	FinalCluster_6470	4
chr4	19580240	19580377	chr4	19581843	19581926	FinalCluster_6472	6
chr5	122869021	122869103	chr5	122877038	122877237	FinalCluster_6474	4
chr3	10036270	10036560	chr3	10037859	10038136	FinalCluster_6478	15
chr1	8717338	8717381	chr1	8717383	8717454	FinalCluster_6483	2
chr12	32897345	32897477	chr12	32897443	32897543	FinalCluster_6484	3
chrX	41697857	41697965	chrX	41700792	41700945	FinalCluster_6486	2
chr11	11873953	11874018	chr11	11874021	11874069	FinalCluster_6488	4
chr1	247040884	247040999	chr1	247040982	247041093	FinalCluster_6489	6
chr20	51878154	51878203	chr20	51920923	51921022	FinalCluster_6490	2
chr18	72496886	72496979	chr18	72496912	72497034	FinalCluster_6497	3
chr7	43495917	43496046	chr7	43506046	43506065	FinalCluster_6498	3
chr9	86319405	86319515	chr9	86320356	86320477	FinalCluster_6503	8
chr3	48805636	48805746	chr3	48806591	48806677	FinalCluster_6504	9
chr2	213068952	213068971	chr2	213100589	213100717	FinalCluster_6505	2
chr6	33166084	33166138	chr6	33166946	33167036	FinalCluster_6506	6
chr8	141193589	141193796	chr8	141194724	141194794	FinalCluster_6508	3
chr17	45233025	45233105	chr17	45234021	45234132	FinalCluster_6518	10
chr15	52234629	52234833	chr15	52234781	52234933	FinalCluster_6519	8
chr16	73017464	73017618	chr16	73017497	73017711	FinalCluster_6521	11
chr20	44478081	44478214	chr20	44478773	44478927	FinalCluster_6522	7
chr4	26592498	26592588	chr4	26605787	26605936	FinalCluster_6528	4
chr17	61410963	61411054	chr17	61413237	61413271	FinalCluster_6529	4
chr4	56398613	56398709	chr4	56398711	56398816	FinalCluster_6539	3
chr17	78677441	78677522	chr17	78677681	78677708	FinalCluster_6541	2
chr11	65142917	65142993	chr11	65142995	65143058	FinalCluster_6543	4
[truncated: 499,145 more rows]
